# Supplementary material for: A comparative study on machine learning based algorithms for prediction of motorcycle crash severity
Source: PLoS One. 2019 Apr 4;14(4):e0214966. doi: 10.1371/journal.pone.0214966 (PMC6448880; doi:10.1371/journal.pone.0214966)
Supplement: S1 Dataset — (ARFF) [file pone.0214966.s001.arff]

@relation cycleaccident-weka.filters.unsupervised.attribute.NumericToNominal-Rfirst-last

@attribute year {2011,2012,2013,2014,2015}
@attribute location {notatjunction,atjunction}
@attribute settlement {urban,village,rural}
@attribute time {nighttime,daytime}
@attribute road {straightandflat,curvedandinclined}
@attribute partner {car,hgv,bus,motorcycle,pickup,bicycle,other}
@attribute surface {tarredwithpotholes,untarred,tarredandgood}
@attribute day {weekend,weekday}
@attribute weather {clear,other}
@attribute shoulder {good,poor,noshoulder}
@attribute separation {median,nomedian}
@attribute control {signage,none}
@attribute collision {sideswipe,rightangle,parkedvehicle,hitpedestrian,rearend,hitobjectoffrd,other,animal,headon,ranoffroad}
@attribute severity {fatal,hospitalized,injured,damage}

@data
2011,notatjunction,urban,nighttime,straightandflat,car,tarredwithpotholes,weekend,clear,good,median,signage,sideswipe,fatal
2011,atjunction,village,nighttime,curvedandinclined,car,tarredwithpotholes,weekend,clear,good,median,signage,sideswipe,fatal
2011,notatjunction,rural,nighttime,straightandflat,car,tarredwithpotholes,weekend,clear,good,median,signage,sideswipe,fatal
2011,atjunction,urban,nighttime,curvedandinclined,car,tarredwithpotholes,weekend,clear,good,median,signage,sideswipe,fatal
2011,notatjunction,village,nighttime,straightandflat,car,tarredwithpotholes,weekend,clear,good,median,signage,sideswipe,fatal
2011,atjunction,rural,nighttime,curvedandinclined,car,tarredwithpotholes,weekend,clear,good,median,signage,sideswipe,fatal
2011,notatjunction,urban,nighttime,straightandflat,car,tarredwithpotholes,weekend,clear,good,median,signage,sideswipe,fatal
2011,atjunction,village,nighttime,curvedandinclined,car,tarredwithpotholes,weekend,clear,good,median,signage,sideswipe,fatal
2011,notatjunction,rural,nighttime,straightandflat,car,tarredwithpotholes,weekend,clear,good,median,signage,sideswipe,fatal
2011,atjunction,urban,nighttime,curvedandinclined,car,tarredwithpotholes,weekend,clear,good,median,signage,sideswipe,fatal
2011,notatjunction,village,nighttime,straightandflat,car,tarredwithpotholes,weekend,clear,good,median,signage,sideswipe,fatal
2011,atjunction,rural,nighttime,curvedandinclined,car,tarredwithpotholes,weekend,clear,good,median,signage,sideswipe,fatal
2011,notatjunction,urban,nighttime,straightandflat,car,tarredwithpotholes,weekend,clear,good,median,signage,sideswipe,fatal
2011,atjunction,village,nighttime,curvedandinclined,car,tarredwithpotholes,weekend,clear,good,median,signage,sideswipe,fatal
2011,notatjunction,rural,nighttime,straightandflat,car,tarredwithpotholes,weekend,clear,good,median,signage,sideswipe,fatal
2011,atjunction,urban,nighttime,curvedandinclined,car,tarredwithpotholes,weekend,clear,good,median,signage,sideswipe,fatal
2011,notatjunction,village,nighttime,straightandflat,car,tarredwithpotholes,weekend,clear,good,median,signage,sideswipe,fatal
2011,atjunction,rural,nighttime,curvedandinclined,car,tarredwithpotholes,weekend,clear,good,median,signage,sideswipe,fatal
2011,notatjunction,urban,nighttime,straightandflat,car,tarredwithpotholes,weekend,clear,good,median,signage,sideswipe,fatal
2011,atjunction,village,nighttime,curvedandinclined,car,tarredwithpotholes,weekend,clear,good,median,signage,sideswipe,fatal
2011,atjunction,rural,nighttime,straightandflat,car,tarredwithpotholes,weekend,clear,good,median,signage,sideswipe,fatal
2011,atjunction,urban,nighttime,curvedandinclined,car,tarredwithpotholes,weekend,clear,good,median,signage,sideswipe,fatal
2011,atjunction,village,nighttime,straightandflat,car,tarredwithpotholes,weekend,clear,good,median,signage,sideswipe,fatal
2011,atjunction,rural,nighttime,curvedandinclined,car,tarredwithpotholes,weekend,clear,good,median,signage,sideswipe,fatal
2011,atjunction,urban,nighttime,straightandflat,car,tarredwithpotholes,weekend,clear,good,median,signage,sideswipe,fatal
2011,atjunction,village,nighttime,curvedandinclined,car,tarredwithpotholes,weekend,clear,good,median,signage,sideswipe,fatal
2011,atjunction,rural,nighttime,straightandflat,car,tarredwithpotholes,weekend,clear,good,median,signage,sideswipe,fatal
2011,atjunction,urban,nighttime,curvedandinclined,car,tarredwithpotholes,weekend,clear,good,median,signage,sideswipe,fatal
2011,atjunction,village,nighttime,straightandflat,car,tarredwithpotholes,weekend,clear,good,median,signage,sideswipe,fatal
2011,atjunction,rural,nighttime,curvedandinclined,car,tarredwithpotholes,weekend,clear,good,median,signage,sideswipe,fatal
2011,atjunction,urban,nighttime,straightandflat,car,tarredwithpotholes,weekend,clear,good,median,signage,sideswipe,fatal
2011,atjunction,village,nighttime,curvedandinclined,car,tarredwithpotholes,weekend,clear,good,median,signage,sideswipe,fatal
2011,atjunction,rural,nighttime,straightandflat,car,tarredwithpotholes,weekend,clear,good,median,signage,sideswipe,fatal
2011,atjunction,urban,nighttime,curvedandinclined,car,tarredwithpotholes,weekend,clear,good,median,signage,sideswipe,fatal
2011,atjunction,village,nighttime,straightandflat,car,tarredwithpotholes,weekend,clear,good,median,signage,sideswipe,fatal
2011,atjunction,village,nighttime,curvedandinclined,car,tarredwithpotholes,weekend,clear,good,median,signage,sideswipe,fatal
2011,atjunction,urban,nighttime,straightandflat,car,tarredwithpotholes,weekend,clear,good,median,signage,sideswipe,fatal
2011,atjunction,village,nighttime,curvedandinclined,car,tarredwithpotholes,weekend,clear,good,median,signage,sideswipe,fatal
2011,atjunction,village,nighttime,straightandflat,car,tarredwithpotholes,weekend,clear,good,median,signage,sideswipe,fatal
2011,atjunction,urban,nighttime,curvedandinclined,car,tarredwithpotholes,weekend,clear,good,median,signage,sideswipe,fatal
2011,atjunction,village,nighttime,straightandflat,car,tarredwithpotholes,weekend,clear,good,median,signage,sideswipe,fatal
2011,atjunction,village,daytime,curvedandinclined,car,tarredwithpotholes,weekend,clear,good,median,signage,sideswipe,fatal
2011,atjunction,urban,nighttime,straightandflat,car,tarredwithpotholes,weekend,clear,good,median,signage,sideswipe,fatal
2011,atjunction,village,daytime,curvedandinclined,car,tarredwithpotholes,weekend,clear,good,median,signage,sideswipe,fatal
2011,atjunction,village,nighttime,straightandflat,car,tarredwithpotholes,weekend,clear,good,median,signage,sideswipe,fatal
2011,atjunction,urban,daytime,curvedandinclined,car,tarredwithpotholes,weekend,clear,good,median,signage,sideswipe,fatal
2011,atjunction,village,nighttime,straightandflat,car,tarredwithpotholes,weekend,clear,good,median,signage,sideswipe,fatal
2011,atjunction,village,daytime,curvedandinclined,car,tarredwithpotholes,weekend,clear,good,median,signage,sideswipe,fatal
2011,atjunction,urban,nighttime,straightandflat,car,tarredwithpotholes,weekend,clear,good,median,signage,sideswipe,fatal
2011,atjunction,village,daytime,curvedandinclined,car,tarredwithpotholes,weekend,clear,good,median,signage,sideswipe,fatal
2011,atjunction,village,nighttime,straightandflat,car,tarredwithpotholes,weekend,clear,good,median,signage,sideswipe,fatal
2011,atjunction,urban,daytime,curvedandinclined,car,tarredwithpotholes,weekend,clear,good,median,signage,sideswipe,fatal
2011,atjunction,village,nighttime,straightandflat,car,tarredwithpotholes,weekend,clear,good,median,signage,sideswipe,fatal
2011,atjunction,village,daytime,curvedandinclined,car,tarredwithpotholes,weekend,clear,good,median,signage,sideswipe,fatal
2011,atjunction,urban,nighttime,straightandflat,car,tarredwithpotholes,weekend,clear,good,median,signage,sideswipe,fatal
2011,atjunction,village,daytime,curvedandinclined,car,tarredwithpotholes,weekend,clear,good,median,signage,sideswipe,fatal
2011,atjunction,village,nighttime,straightandflat,car,tarredwithpotholes,weekend,clear,good,median,signage,sideswipe,fatal
2011,atjunction,urban,daytime,curvedandinclined,car,tarredwithpotholes,weekend,clear,good,median,signage,sideswipe,fatal
2011,atjunction,village,nighttime,straightandflat,car,tarredwithpotholes,weekend,clear,good,median,signage,sideswipe,fatal
2011,atjunction,village,daytime,curvedandinclined,car,tarredwithpotholes,weekend,clear,good,median,signage,sideswipe,fatal
2011,notatjunction,urban,nighttime,straightandflat,car,tarredwithpotholes,weekend,clear,good,median,signage,sideswipe,fatal
2011,atjunction,village,daytime,curvedandinclined,car,untarred,weekday,clear,good,median,signage,rightangle,fatal
2011,notatjunction,village,nighttime,straightandflat,car,untarred,weekday,clear,good,median,signage,rightangle,fatal
2011,atjunction,urban,daytime,curvedandinclined,car,untarred,weekday,clear,good,median,signage,rightangle,fatal
2011,notatjunction,village,nighttime,straightandflat,car,untarred,weekday,clear,good,median,signage,rightangle,fatal
2011,atjunction,village,daytime,straightandflat,car,untarred,weekday,clear,good,median,signage,rightangle,fatal
2011,notatjunction,urban,nighttime,straightandflat,car,untarred,weekday,clear,good,median,signage,rightangle,fatal
2011,atjunction,village,daytime,straightandflat,car,untarred,weekday,clear,good,median,signage,rightangle,fatal
2011,notatjunction,village,nighttime,straightandflat,car,untarred,weekday,clear,good,median,signage,rightangle,fatal
2011,atjunction,urban,daytime,straightandflat,car,untarred,weekday,clear,good,median,signage,rightangle,fatal
2011,notatjunction,village,nighttime,straightandflat,car,untarred,weekday,clear,good,median,signage,rightangle,fatal
2011,atjunction,village,daytime,straightandflat,car,untarred,weekday,clear,good,median,signage,rightangle,fatal
2011,notatjunction,urban,nighttime,straightandflat,car,untarred,weekday,clear,good,median,signage,rightangle,fatal
2011,atjunction,village,daytime,straightandflat,car,untarred,weekday,clear,good,median,signage,rightangle,fatal
2011,notatjunction,village,nighttime,straightandflat,car,untarred,weekday,clear,good,median,signage,rightangle,fatal
2011,atjunction,urban,daytime,straightandflat,car,untarred,weekday,clear,good,median,signage,rightangle,fatal
2011,notatjunction,village,nighttime,straightandflat,car,untarred,weekday,clear,good,median,signage,rightangle,fatal
2011,atjunction,village,daytime,straightandflat,car,untarred,weekday,clear,good,median,signage,rightangle,fatal
2011,notatjunction,urban,nighttime,straightandflat,car,untarred,weekday,clear,good,median,signage,rightangle,fatal
2011,atjunction,village,daytime,straightandflat,car,untarred,weekday,clear,good,median,signage,rightangle,fatal
2011,notatjunction,village,nighttime,straightandflat,car,untarred,weekday,clear,good,median,signage,rightangle,fatal
2011,atjunction,urban,daytime,straightandflat,car,untarred,weekday,clear,good,median,signage,rightangle,fatal
2011,notatjunction,village,nighttime,straightandflat,car,untarred,weekday,clear,good,median,signage,rightangle,fatal
2011,atjunction,village,daytime,straightandflat,car,untarred,weekday,clear,good,median,signage,rightangle,fatal
2011,notatjunction,urban,nighttime,straightandflat,car,untarred,weekday,clear,good,median,signage,rightangle,fatal
2011,atjunction,village,daytime,straightandflat,car,untarred,weekday,clear,good,median,signage,rightangle,fatal
2011,notatjunction,village,nighttime,straightandflat,car,untarred,weekday,clear,good,median,signage,rightangle,fatal
2011,atjunction,urban,daytime,straightandflat,car,untarred,weekday,clear,good,median,signage,rightangle,fatal
2011,notatjunction,village,nighttime,straightandflat,car,untarred,weekday,clear,good,median,signage,rightangle,fatal
2011,atjunction,village,daytime,straightandflat,car,untarred,weekday,clear,good,median,signage,rightangle,fatal
2011,notatjunction,urban,nighttime,straightandflat,car,untarred,weekday,clear,good,median,signage,rightangle,fatal
2011,atjunction,village,daytime,straightandflat,car,untarred,weekday,clear,good,median,signage,rightangle,fatal
2011,notatjunction,village,nighttime,straightandflat,car,untarred,weekday,clear,good,median,signage,rightangle,fatal
2011,atjunction,urban,daytime,straightandflat,car,untarred,weekday,clear,good,median,signage,rightangle,fatal
2011,notatjunction,village,nighttime,straightandflat,car,untarred,weekday,clear,good,median,signage,rightangle,fatal
2011,atjunction,village,daytime,straightandflat,car,untarred,weekday,clear,good,median,signage,rightangle,fatal
2011,notatjunction,urban,nighttime,straightandflat,car,untarred,weekday,clear,good,median,signage,rightangle,fatal
2011,atjunction,village,daytime,straightandflat,car,untarred,weekday,clear,good,median,signage,rightangle,fatal
2011,notatjunction,village,nighttime,straightandflat,car,untarred,weekday,clear,good,median,signage,rightangle,fatal
2011,atjunction,urban,daytime,straightandflat,car,untarred,weekday,clear,good,median,signage,rightangle,fatal
2011,notatjunction,village,nighttime,straightandflat,car,untarred,weekday,clear,good,median,signage,rightangle,fatal
2011,atjunction,village,daytime,straightandflat,car,untarred,weekday,clear,good,median,signage,rightangle,fatal
2011,notatjunction,urban,nighttime,straightandflat,car,untarred,weekday,clear,good,median,signage,rightangle,fatal
2011,atjunction,village,daytime,straightandflat,car,tarredwithpotholes,weekend,other,good,nomedian,signage,parkedvehicle,fatal
2011,notatjunction,village,nighttime,straightandflat,car,tarredwithpotholes,weekend,other,good,nomedian,signage,parkedvehicle,fatal
2011,atjunction,urban,daytime,straightandflat,car,tarredwithpotholes,weekend,other,good,nomedian,signage,parkedvehicle,fatal
2011,notatjunction,village,nighttime,straightandflat,car,tarredwithpotholes,weekend,other,good,nomedian,signage,parkedvehicle,fatal
2011,atjunction,village,daytime,straightandflat,car,tarredwithpotholes,weekend,other,good,nomedian,signage,parkedvehicle,fatal
2011,notatjunction,urban,nighttime,straightandflat,car,tarredwithpotholes,weekend,other,good,nomedian,signage,parkedvehicle,fatal
2011,atjunction,village,daytime,straightandflat,car,tarredwithpotholes,weekend,other,good,nomedian,signage,parkedvehicle,fatal
2011,notatjunction,village,nighttime,straightandflat,car,tarredwithpotholes,weekend,other,good,nomedian,signage,parkedvehicle,fatal
2011,atjunction,urban,daytime,straightandflat,car,tarredwithpotholes,weekend,other,good,nomedian,signage,parkedvehicle,fatal
2011,notatjunction,village,nighttime,straightandflat,car,tarredwithpotholes,weekend,other,good,nomedian,signage,parkedvehicle,fatal
2011,atjunction,village,daytime,straightandflat,car,tarredwithpotholes,weekend,other,good,nomedian,signage,parkedvehicle,fatal
2011,notatjunction,urban,nighttime,straightandflat,car,tarredwithpotholes,weekend,other,good,nomedian,signage,parkedvehicle,fatal
2011,atjunction,village,daytime,straightandflat,car,tarredwithpotholes,weekend,other,good,nomedian,signage,parkedvehicle,fatal
2011,notatjunction,village,nighttime,straightandflat,car,tarredwithpotholes,weekend,other,good,nomedian,signage,parkedvehicle,fatal
2011,atjunction,urban,daytime,straightandflat,car,tarredwithpotholes,weekend,other,good,nomedian,signage,parkedvehicle,fatal
2011,notatjunction,village,nighttime,straightandflat,car,tarredwithpotholes,weekend,other,good,nomedian,signage,parkedvehicle,fatal
2011,atjunction,village,daytime,straightandflat,car,tarredwithpotholes,weekend,other,good,nomedian,signage,parkedvehicle,fatal
2011,notatjunction,urban,nighttime,straightandflat,car,tarredwithpotholes,weekend,other,good,nomedian,signage,parkedvehicle,fatal
2011,atjunction,village,daytime,straightandflat,car,tarredwithpotholes,weekend,other,good,nomedian,signage,parkedvehicle,fatal
2011,notatjunction,village,nighttime,straightandflat,car,tarredwithpotholes,weekend,other,good,nomedian,signage,parkedvehicle,fatal
2011,atjunction,urban,daytime,straightandflat,car,tarredwithpotholes,weekend,other,good,nomedian,signage,parkedvehicle,fatal
2011,notatjunction,village,nighttime,straightandflat,car,tarredandgood,weekday,clear,poor,nomedian,none,hitpedestrian,fatal
2011,atjunction,urban,daytime,straightandflat,car,tarredandgood,weekday,clear,poor,nomedian,none,hitpedestrian,fatal
2011,notatjunction,urban,nighttime,straightandflat,car,tarredandgood,weekday,clear,poor,nomedian,none,hitpedestrian,fatal
2011,atjunction,village,daytime,straightandflat,car,tarredandgood,weekday,clear,poor,nomedian,none,hitpedestrian,fatal
2011,notatjunction,urban,nighttime,straightandflat,car,tarredandgood,weekday,clear,poor,nomedian,none,hitpedestrian,fatal
2011,atjunction,urban,daytime,straightandflat,car,tarredandgood,weekday,clear,poor,nomedian,none,hitpedestrian,fatal
2011,notatjunction,village,nighttime,straightandflat,car,tarredandgood,weekday,clear,poor,nomedian,none,hitpedestrian,fatal
2011,atjunction,urban,daytime,straightandflat,car,tarredandgood,weekday,clear,poor,nomedian,none,hitpedestrian,fatal
2011,notatjunction,urban,nighttime,straightandflat,car,tarredandgood,weekday,clear,poor,nomedian,none,hitpedestrian,fatal
2011,atjunction,village,daytime,straightandflat,car,tarredandgood,weekday,clear,poor,nomedian,none,hitpedestrian,fatal
2011,notatjunction,urban,nighttime,straightandflat,car,tarredandgood,weekday,clear,poor,nomedian,none,hitpedestrian,fatal
2011,atjunction,village,daytime,straightandflat,car,tarredandgood,weekday,clear,poor,nomedian,none,hitpedestrian,fatal
2011,notatjunction,urban,nighttime,straightandflat,car,tarredandgood,weekday,clear,poor,nomedian,none,hitpedestrian,fatal
2011,atjunction,village,daytime,straightandflat,car,tarredandgood,weekday,clear,poor,nomedian,none,hitpedestrian,fatal
2011,notatjunction,urban,nighttime,straightandflat,car,tarredandgood,weekday,clear,poor,nomedian,none,hitpedestrian,fatal
2011,atjunction,village,daytime,straightandflat,car,tarredandgood,weekday,clear,poor,nomedian,none,hitpedestrian,fatal
2011,notatjunction,urban,nighttime,straightandflat,car,tarredandgood,weekday,clear,poor,nomedian,none,hitpedestrian,fatal
2011,atjunction,village,daytime,straightandflat,car,tarredandgood,weekday,clear,poor,nomedian,none,hitpedestrian,fatal
2011,notatjunction,urban,nighttime,straightandflat,car,tarredandgood,weekday,clear,poor,nomedian,none,hitpedestrian,fatal
2011,atjunction,village,daytime,straightandflat,car,tarredandgood,weekday,clear,poor,nomedian,none,hitpedestrian,fatal
2011,notatjunction,urban,nighttime,straightandflat,car,tarredandgood,weekday,clear,poor,nomedian,none,hitpedestrian,fatal
2011,atjunction,village,daytime,straightandflat,car,tarredandgood,weekday,clear,poor,nomedian,none,hitpedestrian,fatal
2011,notatjunction,urban,nighttime,straightandflat,car,tarredandgood,weekday,clear,poor,nomedian,none,hitpedestrian,fatal
2011,atjunction,village,daytime,straightandflat,car,tarredandgood,weekday,clear,poor,nomedian,none,hitpedestrian,fatal
2011,notatjunction,urban,nighttime,straightandflat,car,tarredandgood,weekday,clear,poor,nomedian,none,hitpedestrian,fatal
2011,atjunction,village,daytime,straightandflat,car,tarredandgood,weekday,clear,noshoulder,nomedian,none,rearend,fatal
2011,notatjunction,urban,nighttime,straightandflat,hgv,tarredandgood,weekday,clear,noshoulder,nomedian,none,rearend,fatal
2011,atjunction,village,daytime,straightandflat,hgv,tarredandgood,weekday,clear,noshoulder,nomedian,none,rearend,fatal
2011,notatjunction,urban,nighttime,straightandflat,hgv,tarredandgood,weekday,clear,noshoulder,nomedian,none,rearend,fatal
2011,atjunction,village,daytime,straightandflat,hgv,tarredandgood,weekday,clear,noshoulder,nomedian,none,rearend,fatal
2011,notatjunction,urban,nighttime,straightandflat,hgv,tarredandgood,weekday,clear,noshoulder,nomedian,none,rearend,fatal
2011,atjunction,village,daytime,straightandflat,hgv,tarredandgood,weekday,clear,noshoulder,nomedian,none,rearend,fatal
2011,notatjunction,urban,nighttime,straightandflat,hgv,tarredandgood,weekday,clear,noshoulder,nomedian,none,rearend,fatal
2011,atjunction,village,daytime,straightandflat,hgv,tarredandgood,weekday,clear,noshoulder,nomedian,none,rearend,fatal
2011,notatjunction,urban,nighttime,straightandflat,hgv,tarredandgood,weekday,clear,noshoulder,nomedian,none,rearend,fatal
2011,atjunction,village,daytime,straightandflat,hgv,tarredandgood,weekday,clear,noshoulder,nomedian,none,rearend,fatal
2011,notatjunction,urban,nighttime,straightandflat,hgv,tarredandgood,weekday,clear,noshoulder,nomedian,none,rearend,fatal
2011,atjunction,village,daytime,straightandflat,hgv,tarredandgood,weekday,clear,noshoulder,nomedian,none,rearend,fatal
2011,notatjunction,urban,nighttime,straightandflat,hgv,tarredandgood,weekday,clear,noshoulder,nomedian,none,rearend,fatal
2011,atjunction,village,daytime,straightandflat,hgv,tarredandgood,weekday,clear,noshoulder,nomedian,none,rearend,fatal
2011,notatjunction,urban,nighttime,straightandflat,hgv,tarredandgood,weekday,clear,noshoulder,nomedian,none,rearend,fatal
2011,atjunction,village,daytime,straightandflat,hgv,tarredandgood,weekday,clear,noshoulder,nomedian,none,rearend,fatal
2011,notatjunction,urban,nighttime,straightandflat,hgv,tarredandgood,weekday,clear,noshoulder,nomedian,none,rearend,fatal
2011,atjunction,village,daytime,straightandflat,hgv,tarredandgood,weekday,clear,noshoulder,nomedian,none,rearend,fatal
2011,notatjunction,urban,nighttime,straightandflat,hgv,tarredandgood,weekday,clear,noshoulder,nomedian,none,rearend,fatal
2011,atjunction,village,daytime,straightandflat,hgv,tarredandgood,weekday,clear,noshoulder,nomedian,none,rearend,fatal
2011,notatjunction,urban,nighttime,straightandflat,hgv,tarredandgood,weekday,clear,noshoulder,nomedian,none,rearend,fatal
2011,atjunction,village,daytime,straightandflat,hgv,tarredandgood,weekday,clear,noshoulder,nomedian,none,rearend,fatal
2011,notatjunction,urban,nighttime,straightandflat,hgv,tarredandgood,weekday,clear,noshoulder,nomedian,none,rearend,fatal
2011,atjunction,village,daytime,straightandflat,hgv,tarredandgood,weekday,clear,noshoulder,nomedian,none,rearend,fatal
2011,notatjunction,urban,nighttime,straightandflat,hgv,tarredandgood,weekday,clear,noshoulder,nomedian,none,rearend,fatal
2011,atjunction,village,daytime,straightandflat,hgv,tarredandgood,weekday,clear,noshoulder,nomedian,none,rearend,fatal
2011,notatjunction,urban,nighttime,straightandflat,hgv,tarredandgood,weekday,clear,noshoulder,nomedian,none,rearend,fatal
2011,atjunction,village,daytime,straightandflat,hgv,tarredandgood,weekday,clear,noshoulder,nomedian,none,rearend,fatal
2011,notatjunction,urban,nighttime,straightandflat,hgv,tarredandgood,weekday,clear,noshoulder,nomedian,none,rearend,fatal
2011,atjunction,village,daytime,straightandflat,hgv,tarredandgood,weekday,clear,noshoulder,nomedian,none,rearend,fatal
2011,notatjunction,urban,nighttime,straightandflat,hgv,tarredandgood,weekday,clear,noshoulder,nomedian,none,rearend,fatal
2011,atjunction,village,daytime,straightandflat,hgv,tarredandgood,weekday,clear,noshoulder,nomedian,none,rearend,fatal
2011,notatjunction,urban,nighttime,straightandflat,bus,tarredandgood,weekday,clear,noshoulder,nomedian,none,rearend,fatal
2011,atjunction,village,daytime,straightandflat,bus,tarredandgood,weekday,clear,noshoulder,nomedian,none,rearend,fatal
2011,notatjunction,urban,nighttime,straightandflat,bus,tarredandgood,weekday,clear,noshoulder,nomedian,none,rearend,fatal
2011,atjunction,village,daytime,straightandflat,bus,tarredandgood,weekday,clear,noshoulder,nomedian,none,rearend,fatal
2011,notatjunction,urban,nighttime,straightandflat,bus,tarredandgood,weekday,clear,noshoulder,nomedian,none,rearend,fatal
2011,atjunction,village,daytime,straightandflat,bus,tarredandgood,weekday,clear,noshoulder,nomedian,none,rearend,fatal
2011,notatjunction,urban,nighttime,straightandflat,bus,tarredandgood,weekday,clear,noshoulder,nomedian,none,rearend,fatal
2011,atjunction,village,daytime,straightandflat,bus,tarredandgood,weekday,clear,noshoulder,nomedian,none,rearend,fatal
2011,notatjunction,urban,nighttime,straightandflat,bus,tarredandgood,weekday,clear,noshoulder,nomedian,none,rearend,fatal
2011,atjunction,village,daytime,straightandflat,bus,tarredandgood,weekday,clear,noshoulder,nomedian,none,rearend,fatal
2011,notatjunction,urban,nighttime,straightandflat,bus,tarredandgood,weekday,clear,noshoulder,nomedian,none,rearend,fatal
2011,atjunction,village,daytime,straightandflat,bus,tarredandgood,weekday,clear,noshoulder,nomedian,none,rearend,fatal
2011,notatjunction,urban,nighttime,straightandflat,bus,tarredandgood,weekday,clear,noshoulder,nomedian,none,rearend,fatal
2011,atjunction,village,daytime,straightandflat,bus,tarredandgood,weekday,clear,noshoulder,nomedian,none,rearend,fatal
2011,notatjunction,urban,nighttime,straightandflat,bus,tarredandgood,weekday,clear,noshoulder,nomedian,none,rearend,fatal
2011,atjunction,village,daytime,straightandflat,bus,tarredandgood,weekday,clear,noshoulder,nomedian,none,rearend,fatal
2011,notatjunction,urban,nighttime,straightandflat,bus,tarredandgood,weekday,clear,noshoulder,nomedian,none,rearend,fatal
2011,atjunction,village,daytime,straightandflat,bus,tarredandgood,weekday,clear,noshoulder,nomedian,none,rearend,fatal
2011,notatjunction,urban,nighttime,straightandflat,bus,tarredandgood,weekday,clear,noshoulder,nomedian,none,rearend,fatal
2011,atjunction,village,daytime,straightandflat,bus,tarredandgood,weekday,clear,noshoulder,nomedian,none,rearend,fatal
2011,notatjunction,urban,nighttime,straightandflat,bus,tarredandgood,weekday,clear,noshoulder,nomedian,none,rearend,fatal
2011,atjunction,village,daytime,straightandflat,bus,tarredandgood,weekday,clear,noshoulder,nomedian,none,rearend,fatal
2011,notatjunction,urban,nighttime,straightandflat,bus,tarredandgood,weekday,clear,noshoulder,nomedian,none,rearend,fatal
2011,atjunction,village,daytime,straightandflat,bus,tarredandgood,weekday,clear,noshoulder,nomedian,none,rearend,fatal
2011,notatjunction,urban,nighttime,straightandflat,bus,tarredandgood,weekday,clear,noshoulder,nomedian,none,rearend,fatal
2011,atjunction,village,daytime,straightandflat,bus,tarredandgood,weekday,clear,noshoulder,nomedian,none,rearend,fatal
2011,notatjunction,urban,nighttime,straightandflat,bus,tarredandgood,weekday,clear,noshoulder,nomedian,none,rearend,fatal
2011,atjunction,village,daytime,straightandflat,bus,tarredandgood,weekday,clear,noshoulder,nomedian,none,rearend,fatal
2011,notatjunction,urban,nighttime,straightandflat,bus,tarredandgood,weekday,clear,noshoulder,nomedian,none,rearend,fatal
2011,atjunction,village,daytime,straightandflat,bus,tarredandgood,weekday,clear,noshoulder,nomedian,none,rearend,fatal
2011,notatjunction,urban,nighttime,straightandflat,bus,tarredandgood,weekday,clear,noshoulder,nomedian,none,rearend,fatal
2011,atjunction,village,daytime,straightandflat,bus,tarredandgood,weekday,clear,noshoulder,nomedian,none,rearend,fatal
2011,notatjunction,urban,nighttime,straightandflat,bus,tarredandgood,weekday,clear,noshoulder,nomedian,none,rearend,fatal
2011,atjunction,village,daytime,straightandflat,bus,tarredandgood,weekday,clear,noshoulder,nomedian,none,rearend,fatal
2011,notatjunction,urban,nighttime,straightandflat,bus,tarredandgood,weekday,clear,noshoulder,nomedian,none,rearend,fatal
2011,atjunction,village,daytime,straightandflat,bus,tarredandgood,weekday,clear,noshoulder,nomedian,none,rearend,fatal
2011,notatjunction,urban,nighttime,straightandflat,bus,tarredandgood,weekday,clear,noshoulder,nomedian,none,rearend,fatal
2011,atjunction,village,daytime,straightandflat,bus,tarredandgood,weekday,clear,noshoulder,nomedian,none,rearend,fatal
2011,notatjunction,urban,nighttime,straightandflat,bus,tarredandgood,weekday,clear,noshoulder,nomedian,none,rearend,fatal
2011,atjunction,village,daytime,straightandflat,bus,tarredandgood,weekday,clear,noshoulder,nomedian,none,rearend,fatal
2011,notatjunction,urban,nighttime,straightandflat,bus,tarredandgood,weekday,clear,noshoulder,nomedian,none,rearend,fatal
2011,atjunction,village,daytime,straightandflat,bus,tarredandgood,weekday,clear,noshoulder,nomedian,none,rearend,fatal
2011,notatjunction,urban,nighttime,straightandflat,bus,tarredandgood,weekday,clear,noshoulder,nomedian,none,rearend,fatal
2011,atjunction,village,daytime,straightandflat,bus,tarredandgood,weekday,clear,noshoulder,nomedian,none,rearend,fatal
2011,notatjunction,urban,nighttime,straightandflat,bus,tarredandgood,weekday,clear,noshoulder,nomedian,none,rearend,fatal
2011,atjunction,village,daytime,straightandflat,bus,tarredandgood,weekday,clear,noshoulder,nomedian,none,rearend,fatal
2011,notatjunction,urban,nighttime,straightandflat,bus,tarredandgood,weekday,clear,noshoulder,nomedian,none,rearend,fatal
2011,atjunction,village,daytime,straightandflat,bus,tarredandgood,weekday,clear,noshoulder,nomedian,none,rearend,fatal
2011,notatjunction,urban,nighttime,straightandflat,bus,tarredandgood,weekday,clear,noshoulder,nomedian,none,rearend,fatal
2011,atjunction,village,daytime,straightandflat,bus,tarredandgood,weekday,clear,noshoulder,nomedian,none,rearend,fatal
2011,notatjunction,urban,nighttime,straightandflat,motorcycle,tarredandgood,weekday,clear,noshoulder,nomedian,none,rearend,fatal
2011,atjunction,village,daytime,straightandflat,motorcycle,tarredandgood,weekday,clear,noshoulder,nomedian,none,rearend,fatal
2011,notatjunction,urban,nighttime,straightandflat,motorcycle,tarredandgood,weekday,clear,noshoulder,nomedian,none,rearend,fatal
2011,atjunction,village,daytime,straightandflat,motorcycle,tarredandgood,weekday,clear,noshoulder,nomedian,none,rearend,fatal
2011,notatjunction,urban,nighttime,straightandflat,motorcycle,tarredandgood,weekday,clear,noshoulder,nomedian,none,rearend,fatal
2011,atjunction,village,daytime,straightandflat,motorcycle,tarredandgood,weekday,clear,noshoulder,nomedian,none,rearend,fatal
2011,notatjunction,urban,nighttime,straightandflat,motorcycle,tarredandgood,weekday,clear,noshoulder,nomedian,none,rearend,fatal
2011,atjunction,village,daytime,straightandflat,motorcycle,tarredandgood,weekday,clear,noshoulder,nomedian,none,rearend,fatal
2011,notatjunction,urban,nighttime,straightandflat,motorcycle,tarredandgood,weekday,clear,noshoulder,nomedian,none,rearend,fatal
2011,atjunction,village,daytime,straightandflat,motorcycle,tarredandgood,weekday,clear,noshoulder,nomedian,none,rearend,fatal
2011,notatjunction,urban,nighttime,straightandflat,motorcycle,tarredandgood,weekday,clear,noshoulder,nomedian,none,rearend,fatal
2011,atjunction,village,daytime,straightandflat,motorcycle,tarredandgood,weekday,clear,noshoulder,nomedian,none,rearend,fatal
2011,notatjunction,urban,nighttime,straightandflat,motorcycle,tarredandgood,weekday,clear,noshoulder,nomedian,none,rearend,fatal
2011,atjunction,village,daytime,straightandflat,motorcycle,tarredandgood,weekday,clear,noshoulder,nomedian,none,rearend,fatal
2011,notatjunction,urban,nighttime,straightandflat,motorcycle,tarredandgood,weekday,clear,noshoulder,nomedian,none,rearend,fatal
2011,atjunction,village,daytime,straightandflat,motorcycle,tarredandgood,weekday,clear,noshoulder,nomedian,none,rearend,fatal
2011,notatjunction,urban,nighttime,straightandflat,motorcycle,tarredandgood,weekday,clear,noshoulder,nomedian,none,rearend,fatal
2011,atjunction,village,daytime,straightandflat,motorcycle,tarredandgood,weekday,clear,noshoulder,nomedian,none,rearend,fatal
2011,notatjunction,urban,nighttime,straightandflat,motorcycle,tarredandgood,weekday,clear,noshoulder,nomedian,none,rearend,fatal
2011,atjunction,village,daytime,straightandflat,motorcycle,tarredandgood,weekday,clear,noshoulder,nomedian,none,rearend,fatal
2011,notatjunction,urban,nighttime,straightandflat,motorcycle,tarredandgood,weekday,clear,noshoulder,nomedian,none,rearend,fatal
2011,atjunction,village,daytime,straightandflat,motorcycle,tarredandgood,weekday,clear,noshoulder,nomedian,none,rearend,fatal
2011,notatjunction,urban,nighttime,straightandflat,motorcycle,tarredandgood,weekday,clear,noshoulder,nomedian,none,rearend,fatal
2011,atjunction,village,daytime,straightandflat,motorcycle,tarredandgood,weekday,clear,noshoulder,nomedian,none,rearend,fatal
2011,notatjunction,urban,nighttime,straightandflat,motorcycle,tarredandgood,weekday,clear,noshoulder,nomedian,none,rearend,fatal
2011,atjunction,village,daytime,straightandflat,motorcycle,tarredandgood,weekday,clear,noshoulder,nomedian,none,rearend,fatal
2011,notatjunction,urban,nighttime,straightandflat,motorcycle,tarredandgood,weekday,clear,noshoulder,nomedian,none,rearend,fatal
2011,atjunction,village,daytime,straightandflat,motorcycle,tarredandgood,weekday,clear,noshoulder,nomedian,none,rearend,fatal
2011,notatjunction,urban,nighttime,straightandflat,motorcycle,tarredandgood,weekday,clear,noshoulder,nomedian,none,rearend,fatal
2011,atjunction,village,daytime,straightandflat,motorcycle,tarredandgood,weekday,clear,noshoulder,nomedian,none,rearend,fatal
2011,notatjunction,urban,nighttime,straightandflat,motorcycle,tarredandgood,weekday,clear,noshoulder,nomedian,none,rearend,fatal
2011,atjunction,village,daytime,straightandflat,motorcycle,tarredandgood,weekday,clear,noshoulder,nomedian,none,rearend,fatal
2011,notatjunction,urban,nighttime,straightandflat,motorcycle,untarred,weekend,other,noshoulder,nomedian,signage,hitobjectoffrd,fatal
2011,atjunction,village,daytime,straightandflat,motorcycle,untarred,weekend,other,noshoulder,nomedian,signage,hitobjectoffrd,fatal
2011,notatjunction,urban,nighttime,straightandflat,motorcycle,untarred,weekend,other,noshoulder,nomedian,signage,hitobjectoffrd,fatal
2011,atjunction,village,daytime,straightandflat,motorcycle,untarred,weekend,other,noshoulder,nomedian,signage,hitobjectoffrd,fatal
2011,notatjunction,urban,nighttime,straightandflat,motorcycle,untarred,weekend,other,noshoulder,nomedian,signage,hitobjectoffrd,fatal
2011,atjunction,village,daytime,straightandflat,motorcycle,untarred,weekend,other,noshoulder,nomedian,signage,hitobjectoffrd,fatal
2011,notatjunction,urban,nighttime,straightandflat,motorcycle,untarred,weekend,other,noshoulder,nomedian,signage,hitobjectoffrd,fatal
2011,atjunction,village,daytime,straightandflat,motorcycle,untarred,weekend,other,noshoulder,nomedian,signage,hitobjectoffrd,fatal
2011,notatjunction,urban,nighttime,straightandflat,motorcycle,untarred,weekend,other,noshoulder,nomedian,signage,hitobjectoffrd,fatal
2011,atjunction,village,daytime,straightandflat,motorcycle,untarred,weekend,other,noshoulder,nomedian,signage,hitobjectoffrd,fatal
2011,notatjunction,urban,nighttime,straightandflat,motorcycle,untarred,weekend,other,noshoulder,nomedian,signage,hitobjectoffrd,fatal
2011,atjunction,village,daytime,straightandflat,motorcycle,untarred,weekend,other,noshoulder,nomedian,signage,hitobjectoffrd,fatal
2011,notatjunction,urban,nighttime,straightandflat,motorcycle,untarred,weekend,other,noshoulder,nomedian,signage,hitobjectoffrd,fatal
2011,atjunction,village,daytime,straightandflat,motorcycle,untarred,weekend,other,noshoulder,nomedian,signage,hitobjectoffrd,fatal
2011,notatjunction,urban,nighttime,straightandflat,motorcycle,untarred,weekend,other,noshoulder,nomedian,signage,hitobjectoffrd,fatal
2011,atjunction,village,daytime,straightandflat,motorcycle,untarred,weekend,other,noshoulder,nomedian,signage,hitobjectoffrd,fatal
2011,notatjunction,urban,nighttime,straightandflat,motorcycle,untarred,weekend,other,noshoulder,nomedian,signage,hitobjectoffrd,fatal
2011,atjunction,village,daytime,straightandflat,motorcycle,tarredwithpotholes,weekday,clear,good,nomedian,signage,other,fatal
2011,notatjunction,urban,nighttime,straightandflat,motorcycle,tarredwithpotholes,weekday,clear,good,nomedian,signage,other,fatal
2011,atjunction,village,daytime,straightandflat,motorcycle,tarredwithpotholes,weekday,clear,good,nomedian,signage,other,fatal
2011,notatjunction,urban,nighttime,straightandflat,motorcycle,tarredwithpotholes,weekday,clear,good,nomedian,signage,other,fatal
2011,atjunction,village,daytime,straightandflat,motorcycle,tarredwithpotholes,weekday,clear,good,nomedian,signage,other,fatal
2011,notatjunction,urban,nighttime,straightandflat,motorcycle,tarredwithpotholes,weekday,clear,good,nomedian,signage,other,fatal
2011,atjunction,village,daytime,straightandflat,motorcycle,tarredwithpotholes,weekday,clear,good,nomedian,signage,other,fatal
2011,notatjunction,urban,nighttime,straightandflat,motorcycle,tarredwithpotholes,weekday,clear,good,nomedian,signage,other,fatal
2011,atjunction,village,daytime,straightandflat,motorcycle,tarredwithpotholes,weekday,clear,good,nomedian,signage,other,fatal
2011,notatjunction,urban,nighttime,straightandflat,motorcycle,tarredwithpotholes,weekday,clear,good,nomedian,signage,other,fatal
2011,atjunction,village,daytime,straightandflat,motorcycle,tarredwithpotholes,weekday,clear,good,nomedian,signage,other,fatal
2011,notatjunction,urban,nighttime,straightandflat,motorcycle,tarredwithpotholes,weekday,clear,good,nomedian,signage,other,fatal
2011,atjunction,village,daytime,straightandflat,motorcycle,tarredandgood,weekday,clear,poor,nomedian,signage,animal,fatal
2011,notatjunction,urban,nighttime,straightandflat,motorcycle,tarredandgood,weekday,clear,poor,nomedian,signage,animal,fatal
2011,atjunction,village,daytime,straightandflat,motorcycle,tarredandgood,weekday,clear,poor,nomedian,signage,animal,fatal
2011,notatjunction,urban,nighttime,straightandflat,motorcycle,tarredandgood,weekday,clear,poor,nomedian,signage,animal,fatal
2011,atjunction,village,daytime,straightandflat,motorcycle,tarredandgood,weekday,clear,poor,nomedian,signage,animal,fatal
2011,notatjunction,urban,nighttime,straightandflat,motorcycle,tarredandgood,weekday,clear,poor,nomedian,signage,animal,fatal
2011,atjunction,village,daytime,straightandflat,motorcycle,tarredandgood,weekday,clear,poor,nomedian,signage,animal,fatal
2011,notatjunction,urban,nighttime,straightandflat,motorcycle,tarredandgood,weekday,clear,poor,nomedian,signage,animal,fatal
2011,atjunction,village,daytime,straightandflat,motorcycle,tarredandgood,weekday,clear,poor,nomedian,signage,animal,fatal
2011,notatjunction,urban,nighttime,straightandflat,motorcycle,tarredandgood,weekday,clear,poor,nomedian,signage,animal,fatal
2011,atjunction,village,daytime,straightandflat,motorcycle,tarredandgood,weekday,clear,poor,nomedian,signage,animal,fatal
2011,notatjunction,urban,nighttime,straightandflat,motorcycle,tarredandgood,weekday,clear,poor,nomedian,signage,animal,fatal
2011,atjunction,village,daytime,straightandflat,motorcycle,tarredandgood,weekday,clear,poor,nomedian,signage,animal,fatal
2011,notatjunction,urban,nighttime,straightandflat,motorcycle,tarredandgood,weekday,clear,poor,nomedian,signage,animal,fatal
2011,atjunction,village,daytime,straightandflat,motorcycle,tarredandgood,weekday,clear,poor,nomedian,signage,animal,fatal
2011,notatjunction,urban,nighttime,straightandflat,motorcycle,tarredandgood,weekday,clear,poor,nomedian,signage,animal,fatal
2011,atjunction,village,daytime,straightandflat,motorcycle,tarredwithpotholes,weekend,clear,noshoulder,nomedian,none,headon,fatal
2011,notatjunction,urban,nighttime,straightandflat,motorcycle,tarredwithpotholes,weekend,clear,noshoulder,nomedian,none,headon,fatal
2011,atjunction,village,daytime,straightandflat,motorcycle,tarredwithpotholes,weekend,clear,noshoulder,nomedian,none,headon,fatal
2011,notatjunction,urban,nighttime,straightandflat,motorcycle,tarredwithpotholes,weekend,clear,noshoulder,nomedian,none,headon,fatal
2011,atjunction,village,daytime,straightandflat,motorcycle,tarredwithpotholes,weekend,clear,noshoulder,nomedian,none,headon,fatal
2011,notatjunction,urban,nighttime,straightandflat,motorcycle,tarredwithpotholes,weekend,clear,noshoulder,nomedian,none,headon,fatal
2011,atjunction,village,daytime,straightandflat,motorcycle,tarredwithpotholes,weekend,clear,noshoulder,nomedian,none,headon,fatal
2011,notatjunction,urban,nighttime,straightandflat,motorcycle,tarredwithpotholes,weekend,clear,noshoulder,nomedian,none,headon,fatal
2011,atjunction,village,daytime,straightandflat,motorcycle,tarredwithpotholes,weekend,clear,noshoulder,nomedian,none,headon,fatal
2011,notatjunction,urban,nighttime,straightandflat,motorcycle,tarredwithpotholes,weekend,clear,noshoulder,nomedian,none,headon,fatal
2011,atjunction,village,daytime,straightandflat,motorcycle,tarredwithpotholes,weekend,clear,noshoulder,nomedian,none,headon,fatal
2011,notatjunction,urban,nighttime,straightandflat,motorcycle,tarredwithpotholes,weekend,clear,noshoulder,nomedian,none,headon,fatal
2011,atjunction,village,daytime,straightandflat,motorcycle,tarredwithpotholes,weekend,clear,noshoulder,nomedian,none,headon,fatal
2011,notatjunction,urban,nighttime,straightandflat,motorcycle,tarredwithpotholes,weekend,clear,noshoulder,nomedian,none,headon,fatal
2011,atjunction,village,daytime,straightandflat,motorcycle,tarredwithpotholes,weekend,clear,noshoulder,nomedian,none,headon,fatal
2011,notatjunction,urban,nighttime,straightandflat,motorcycle,tarredwithpotholes,weekend,clear,noshoulder,nomedian,none,headon,fatal
2011,atjunction,village,daytime,straightandflat,motorcycle,tarredwithpotholes,weekend,clear,noshoulder,nomedian,none,headon,fatal
2011,notatjunction,urban,nighttime,straightandflat,motorcycle,tarredwithpotholes,weekend,clear,noshoulder,nomedian,none,headon,fatal
2011,atjunction,village,daytime,straightandflat,motorcycle,tarredwithpotholes,weekend,clear,noshoulder,nomedian,none,headon,fatal
2011,notatjunction,urban,nighttime,straightandflat,motorcycle,tarredwithpotholes,weekend,clear,noshoulder,nomedian,none,headon,fatal
2011,atjunction,village,daytime,straightandflat,motorcycle,tarredwithpotholes,weekend,clear,noshoulder,nomedian,none,headon,fatal
2011,notatjunction,urban,nighttime,straightandflat,motorcycle,tarredwithpotholes,weekend,clear,noshoulder,nomedian,none,headon,fatal
2011,atjunction,village,daytime,straightandflat,motorcycle,tarredwithpotholes,weekend,clear,noshoulder,nomedian,none,headon,fatal
2011,notatjunction,urban,nighttime,straightandflat,motorcycle,tarredwithpotholes,weekend,clear,noshoulder,nomedian,none,headon,fatal
2011,atjunction,village,daytime,straightandflat,pickup,tarredwithpotholes,weekend,clear,noshoulder,nomedian,none,headon,fatal
2011,notatjunction,urban,nighttime,straightandflat,pickup,tarredwithpotholes,weekend,clear,noshoulder,nomedian,none,headon,fatal
2011,atjunction,village,daytime,straightandflat,pickup,tarredwithpotholes,weekend,clear,noshoulder,nomedian,none,headon,fatal
2011,notatjunction,urban,nighttime,straightandflat,pickup,tarredwithpotholes,weekend,clear,noshoulder,nomedian,none,headon,fatal
2011,atjunction,village,daytime,straightandflat,pickup,untarred,weekday,clear,noshoulder,nomedian,signage,ranoffroad,fatal
2011,notatjunction,urban,nighttime,straightandflat,pickup,untarred,weekday,clear,noshoulder,nomedian,signage,ranoffroad,fatal
2011,atjunction,village,daytime,straightandflat,pickup,untarred,weekday,clear,noshoulder,nomedian,signage,ranoffroad,fatal
2011,notatjunction,urban,nighttime,straightandflat,pickup,untarred,weekday,clear,noshoulder,nomedian,signage,ranoffroad,fatal
2011,atjunction,village,daytime,straightandflat,pickup,untarred,weekday,clear,noshoulder,nomedian,signage,ranoffroad,fatal
2011,notatjunction,urban,nighttime,straightandflat,pickup,untarred,weekday,clear,noshoulder,nomedian,signage,ranoffroad,fatal
2011,atjunction,village,daytime,straightandflat,pickup,untarred,weekday,clear,noshoulder,nomedian,signage,ranoffroad,fatal
2011,notatjunction,urban,nighttime,straightandflat,pickup,untarred,weekday,clear,noshoulder,nomedian,signage,ranoffroad,fatal
2011,atjunction,village,daytime,straightandflat,pickup,untarred,weekday,clear,noshoulder,nomedian,signage,ranoffroad,fatal
2011,notatjunction,urban,nighttime,straightandflat,pickup,untarred,weekday,clear,noshoulder,nomedian,signage,ranoffroad,fatal
2011,atjunction,village,daytime,straightandflat,pickup,untarred,weekday,clear,noshoulder,nomedian,signage,ranoffroad,fatal
2011,notatjunction,urban,nighttime,straightandflat,pickup,untarred,weekday,clear,noshoulder,nomedian,signage,ranoffroad,fatal
2011,atjunction,village,daytime,straightandflat,pickup,untarred,weekday,clear,noshoulder,nomedian,signage,ranoffroad,fatal
2011,notatjunction,urban,nighttime,straightandflat,bicycle,untarred,weekday,clear,noshoulder,nomedian,signage,ranoffroad,fatal
2011,atjunction,village,daytime,straightandflat,bicycle,untarred,weekday,clear,noshoulder,nomedian,signage,ranoffroad,fatal
2011,notatjunction,urban,nighttime,straightandflat,bicycle,untarred,weekday,clear,noshoulder,nomedian,signage,ranoffroad,fatal
2011,atjunction,village,daytime,straightandflat,bicycle,untarred,weekday,clear,noshoulder,nomedian,signage,ranoffroad,fatal
2011,notatjunction,urban,nighttime,straightandflat,bicycle,untarred,weekday,clear,noshoulder,nomedian,signage,ranoffroad,fatal
2011,atjunction,village,daytime,straightandflat,bicycle,untarred,weekday,clear,noshoulder,nomedian,signage,ranoffroad,fatal
2011,notatjunction,urban,nighttime,straightandflat,bicycle,untarred,weekday,clear,noshoulder,nomedian,signage,ranoffroad,fatal
2011,atjunction,village,daytime,straightandflat,other,untarred,weekday,clear,noshoulder,nomedian,signage,ranoffroad,fatal
2011,notatjunction,urban,nighttime,straightandflat,other,untarred,weekday,clear,noshoulder,nomedian,signage,ranoffroad,fatal
2011,atjunction,village,daytime,straightandflat,other,untarred,weekday,clear,noshoulder,nomedian,signage,ranoffroad,fatal
2011,notatjunction,urban,nighttime,straightandflat,other,untarred,weekday,clear,noshoulder,nomedian,signage,ranoffroad,fatal
2011,atjunction,village,daytime,straightandflat,other,untarred,weekday,clear,noshoulder,nomedian,signage,ranoffroad,fatal
2011,notatjunction,urban,nighttime,straightandflat,other,tarredwithpotholes,weekend,clear,good,median,signage,sideswipe,fatal
2011,atjunction,village,daytime,straightandflat,car,tarredwithpotholes,weekend,clear,good,median,signage,sideswipe,fatal
2011,notatjunction,urban,nighttime,straightandflat,car,tarredwithpotholes,weekend,clear,good,median,signage,sideswipe,fatal
2011,atjunction,village,daytime,straightandflat,car,tarredwithpotholes,weekend,clear,good,median,signage,sideswipe,fatal
2011,notatjunction,urban,nighttime,straightandflat,car,tarredwithpotholes,weekend,clear,good,median,signage,sideswipe,fatal
2011,atjunction,village,daytime,straightandflat,car,tarredwithpotholes,weekend,clear,good,median,signage,sideswipe,fatal
2011,notatjunction,urban,nighttime,straightandflat,car,tarredwithpotholes,weekend,clear,good,median,signage,sideswipe,fatal
2011,atjunction,village,daytime,straightandflat,car,tarredwithpotholes,weekend,clear,good,median,signage,sideswipe,fatal
2011,notatjunction,urban,nighttime,straightandflat,car,tarredwithpotholes,weekend,clear,good,median,signage,sideswipe,fatal
2011,atjunction,village,daytime,straightandflat,car,tarredwithpotholes,weekend,clear,good,median,signage,sideswipe,fatal
2011,notatjunction,urban,nighttime,straightandflat,car,tarredwithpotholes,weekend,clear,good,median,signage,sideswipe,fatal
2011,atjunction,village,daytime,straightandflat,car,tarredwithpotholes,weekend,clear,good,median,signage,sideswipe,fatal
2012,notatjunction,urban,nighttime,straightandflat,car,tarredwithpotholes,weekend,clear,good,median,signage,sideswipe,fatal
2012,atjunction,village,nighttime,curvedandinclined,car,tarredwithpotholes,weekend,clear,good,median,signage,sideswipe,fatal
2012,notatjunction,rural,nighttime,straightandflat,car,tarredwithpotholes,weekend,clear,good,median,signage,sideswipe,fatal
2012,atjunction,urban,nighttime,curvedandinclined,car,tarredwithpotholes,weekend,clear,good,median,signage,sideswipe,fatal
2012,notatjunction,village,nighttime,straightandflat,car,tarredwithpotholes,weekend,clear,good,median,signage,sideswipe,fatal
2012,atjunction,rural,nighttime,curvedandinclined,car,tarredwithpotholes,weekend,clear,good,median,signage,sideswipe,fatal
2012,notatjunction,urban,nighttime,straightandflat,car,tarredwithpotholes,weekend,clear,good,median,signage,sideswipe,fatal
2012,atjunction,village,nighttime,curvedandinclined,car,tarredwithpotholes,weekend,clear,good,median,signage,sideswipe,fatal
2012,notatjunction,rural,nighttime,straightandflat,car,tarredwithpotholes,weekend,clear,good,median,signage,sideswipe,fatal
2012,atjunction,urban,nighttime,curvedandinclined,car,tarredwithpotholes,weekend,clear,good,median,signage,sideswipe,fatal
2012,notatjunction,village,nighttime,straightandflat,car,tarredwithpotholes,weekend,clear,good,median,signage,sideswipe,fatal
2012,atjunction,rural,nighttime,curvedandinclined,car,tarredwithpotholes,weekend,clear,good,median,signage,sideswipe,fatal
2012,notatjunction,urban,nighttime,straightandflat,car,tarredwithpotholes,weekend,clear,good,median,signage,sideswipe,fatal
2012,atjunction,village,nighttime,curvedandinclined,car,tarredwithpotholes,weekend,clear,good,median,signage,sideswipe,fatal
2012,notatjunction,rural,nighttime,straightandflat,car,tarredwithpotholes,weekend,clear,good,median,signage,sideswipe,fatal
2012,atjunction,urban,nighttime,curvedandinclined,car,tarredwithpotholes,weekend,clear,good,median,signage,sideswipe,fatal
2012,notatjunction,village,nighttime,straightandflat,car,tarredwithpotholes,weekend,clear,good,median,signage,sideswipe,fatal
2012,atjunction,rural,nighttime,curvedandinclined,car,tarredwithpotholes,weekend,clear,good,median,signage,sideswipe,fatal
2012,notatjunction,urban,nighttime,straightandflat,car,tarredwithpotholes,weekend,clear,good,median,signage,sideswipe,fatal
2012,atjunction,village,nighttime,curvedandinclined,car,tarredwithpotholes,weekend,clear,good,median,signage,sideswipe,fatal
2012,notatjunction,rural,nighttime,straightandflat,car,tarredwithpotholes,weekend,clear,good,median,signage,sideswipe,fatal
2012,atjunction,urban,nighttime,curvedandinclined,car,tarredwithpotholes,weekend,clear,good,median,signage,sideswipe,fatal
2012,notatjunction,village,nighttime,straightandflat,car,tarredwithpotholes,weekend,clear,good,median,signage,sideswipe,fatal
2012,atjunction,rural,nighttime,curvedandinclined,car,tarredwithpotholes,weekend,clear,good,median,signage,sideswipe,fatal
2012,notatjunction,urban,nighttime,straightandflat,car,tarredwithpotholes,weekend,clear,good,median,signage,sideswipe,fatal
2012,atjunction,village,nighttime,curvedandinclined,car,tarredwithpotholes,weekend,clear,good,median,signage,sideswipe,fatal
2012,notatjunction,rural,nighttime,straightandflat,car,tarredwithpotholes,weekend,clear,good,median,signage,sideswipe,fatal
2012,atjunction,urban,nighttime,curvedandinclined,car,tarredwithpotholes,weekend,clear,good,median,signage,sideswipe,fatal
2012,notatjunction,village,nighttime,straightandflat,car,tarredwithpotholes,weekend,clear,good,median,signage,sideswipe,fatal
2012,atjunction,rural,nighttime,curvedandinclined,car,tarredwithpotholes,weekend,clear,good,median,signage,sideswipe,fatal
2012,notatjunction,urban,nighttime,straightandflat,car,tarredwithpotholes,weekend,clear,good,median,signage,sideswipe,fatal
2012,atjunction,village,nighttime,curvedandinclined,car,tarredwithpotholes,weekend,clear,good,median,signage,sideswipe,fatal
2012,notatjunction,rural,nighttime,straightandflat,car,tarredwithpotholes,weekend,clear,good,median,signage,sideswipe,fatal
2012,atjunction,urban,nighttime,curvedandinclined,car,tarredwithpotholes,weekend,clear,good,median,signage,sideswipe,fatal
2012,notatjunction,village,nighttime,straightandflat,car,tarredwithpotholes,weekend,clear,good,median,signage,sideswipe,fatal
2012,atjunction,rural,nighttime,curvedandinclined,car,tarredwithpotholes,weekend,clear,good,median,signage,sideswipe,fatal
2012,notatjunction,urban,nighttime,straightandflat,car,tarredwithpotholes,weekend,clear,good,median,signage,sideswipe,fatal
2012,atjunction,village,nighttime,curvedandinclined,car,tarredwithpotholes,weekend,clear,good,median,signage,sideswipe,fatal
2012,notatjunction,rural,nighttime,straightandflat,car,tarredwithpotholes,weekend,clear,good,median,signage,sideswipe,fatal
2012,atjunction,urban,nighttime,curvedandinclined,car,tarredwithpotholes,weekend,clear,good,median,signage,sideswipe,fatal
2012,notatjunction,village,nighttime,straightandflat,car,tarredwithpotholes,weekend,clear,good,median,signage,sideswipe,fatal
2012,atjunction,rural,nighttime,curvedandinclined,car,tarredwithpotholes,weekend,clear,good,median,signage,sideswipe,fatal
2012,notatjunction,urban,nighttime,straightandflat,car,tarredwithpotholes,weekend,clear,good,median,signage,sideswipe,fatal
2012,atjunction,village,nighttime,curvedandinclined,car,tarredwithpotholes,weekend,clear,good,median,signage,sideswipe,fatal
2012,notatjunction,rural,nighttime,straightandflat,car,tarredwithpotholes,weekend,clear,good,median,signage,sideswipe,fatal
2012,atjunction,urban,nighttime,curvedandinclined,car,tarredwithpotholes,weekend,clear,good,median,signage,sideswipe,fatal
2012,notatjunction,village,nighttime,straightandflat,car,tarredwithpotholes,weekend,clear,good,median,signage,sideswipe,fatal
2012,atjunction,rural,nighttime,curvedandinclined,car,tarredwithpotholes,weekend,clear,good,median,signage,sideswipe,fatal
2012,notatjunction,urban,nighttime,straightandflat,car,tarredwithpotholes,weekend,clear,good,median,signage,sideswipe,fatal
2012,atjunction,village,nighttime,curvedandinclined,car,tarredwithpotholes,weekend,clear,good,median,signage,sideswipe,fatal
2012,notatjunction,rural,nighttime,straightandflat,car,tarredwithpotholes,weekend,clear,good,median,signage,sideswipe,fatal
2012,atjunction,urban,nighttime,curvedandinclined,car,tarredwithpotholes,weekend,clear,good,median,signage,sideswipe,fatal
2012,notatjunction,village,nighttime,straightandflat,car,tarredwithpotholes,weekend,clear,good,median,signage,sideswipe,fatal
2012,atjunction,rural,nighttime,curvedandinclined,car,tarredwithpotholes,weekend,clear,good,median,signage,sideswipe,fatal
2012,notatjunction,urban,nighttime,straightandflat,car,untarred,weekday,clear,good,median,signage,rightangle,fatal
2012,atjunction,village,nighttime,curvedandinclined,car,untarred,weekday,clear,good,median,signage,rightangle,fatal
2012,notatjunction,rural,nighttime,straightandflat,car,untarred,weekday,clear,good,median,signage,rightangle,fatal
2012,atjunction,urban,nighttime,curvedandinclined,car,untarred,weekday,clear,good,median,signage,rightangle,fatal
2012,notatjunction,village,nighttime,straightandflat,car,untarred,weekday,clear,good,median,signage,rightangle,fatal
2012,atjunction,rural,nighttime,curvedandinclined,car,untarred,weekday,clear,good,median,signage,rightangle,fatal
2012,notatjunction,urban,nighttime,straightandflat,car,untarred,weekday,clear,good,median,signage,rightangle,fatal
2012,atjunction,village,nighttime,curvedandinclined,car,untarred,weekday,clear,good,median,signage,rightangle,fatal
2012,notatjunction,rural,nighttime,straightandflat,car,untarred,weekday,clear,good,median,signage,rightangle,fatal
2012,atjunction,urban,nighttime,curvedandinclined,car,untarred,weekday,clear,good,median,signage,rightangle,fatal
2012,notatjunction,village,nighttime,straightandflat,car,untarred,weekday,clear,good,median,signage,rightangle,fatal
2012,atjunction,rural,nighttime,curvedandinclined,car,untarred,weekday,clear,good,median,signage,rightangle,fatal
2012,notatjunction,urban,nighttime,straightandflat,car,untarred,weekday,clear,good,median,signage,rightangle,fatal
2012,atjunction,village,nighttime,curvedandinclined,car,untarred,weekday,clear,good,median,signage,rightangle,fatal
2012,notatjunction,rural,nighttime,straightandflat,car,untarred,weekday,clear,good,median,signage,rightangle,fatal
2012,atjunction,urban,nighttime,curvedandinclined,car,untarred,weekday,clear,good,median,signage,rightangle,fatal
2012,notatjunction,village,nighttime,straightandflat,car,untarred,weekday,clear,good,median,signage,rightangle,fatal
2012,atjunction,rural,nighttime,curvedandinclined,car,untarred,weekday,clear,good,median,signage,rightangle,fatal
2012,notatjunction,urban,nighttime,straightandflat,car,untarred,weekday,clear,good,median,signage,rightangle,fatal
2012,atjunction,village,nighttime,straightandflat,car,untarred,weekday,clear,good,median,signage,rightangle,fatal
2012,notatjunction,rural,nighttime,straightandflat,car,untarred,weekday,clear,good,median,signage,rightangle,fatal
2012,atjunction,urban,nighttime,straightandflat,car,untarred,weekday,clear,good,median,signage,rightangle,fatal
2012,notatjunction,village,nighttime,straightandflat,car,untarred,weekday,clear,good,median,signage,rightangle,fatal
2012,atjunction,rural,nighttime,straightandflat,car,untarred,weekday,clear,good,median,signage,rightangle,fatal
2012,notatjunction,urban,nighttime,straightandflat,car,untarred,weekday,clear,good,median,signage,rightangle,fatal
2012,atjunction,village,nighttime,straightandflat,car,untarred,weekday,clear,good,median,signage,rightangle,fatal
2012,notatjunction,rural,nighttime,straightandflat,car,untarred,weekday,clear,good,median,signage,rightangle,fatal
2012,atjunction,urban,nighttime,straightandflat,car,untarred,weekday,clear,good,median,signage,rightangle,fatal
2012,notatjunction,village,nighttime,straightandflat,car,untarred,weekday,clear,good,median,signage,rightangle,fatal
2012,atjunction,rural,daytime,straightandflat,car,untarred,weekday,clear,good,median,signage,rightangle,fatal
2012,notatjunction,urban,nighttime,straightandflat,car,untarred,weekday,clear,good,median,signage,rightangle,fatal
2012,atjunction,village,daytime,straightandflat,car,untarred,weekday,clear,good,median,signage,rightangle,fatal
2012,notatjunction,rural,nighttime,straightandflat,car,untarred,weekday,clear,good,median,signage,rightangle,fatal
2012,atjunction,urban,daytime,straightandflat,car,untarred,weekday,clear,good,median,signage,rightangle,fatal
2012,notatjunction,village,nighttime,straightandflat,car,untarred,weekday,clear,good,median,signage,rightangle,fatal
2012,atjunction,rural,daytime,straightandflat,car,untarred,weekday,clear,good,median,signage,rightangle,fatal
2012,notatjunction,urban,nighttime,straightandflat,car,untarred,weekday,clear,good,median,signage,rightangle,fatal
2012,atjunction,village,daytime,straightandflat,car,untarred,weekday,clear,good,median,signage,rightangle,fatal
2012,notatjunction,rural,nighttime,straightandflat,car,untarred,weekday,clear,good,median,signage,rightangle,fatal
2012,atjunction,urban,daytime,straightandflat,car,untarred,weekday,clear,good,median,signage,rightangle,fatal
2012,notatjunction,village,nighttime,straightandflat,car,untarred,weekday,clear,good,median,signage,rightangle,fatal
2012,atjunction,rural,daytime,straightandflat,car,untarred,weekday,clear,good,median,signage,rightangle,fatal
2012,notatjunction,urban,nighttime,straightandflat,car,untarred,weekday,clear,good,median,signage,rightangle,fatal
2012,atjunction,village,daytime,straightandflat,car,untarred,weekday,clear,good,median,signage,rightangle,fatal
2012,notatjunction,rural,nighttime,straightandflat,car,tarredwithpotholes,weekend,other,good,nomedian,signage,parkedvehicle,fatal
2012,atjunction,urban,daytime,straightandflat,car,tarredwithpotholes,weekend,other,good,nomedian,signage,parkedvehicle,fatal
2012,notatjunction,village,nighttime,straightandflat,car,tarredwithpotholes,weekend,other,good,nomedian,signage,parkedvehicle,fatal
2012,atjunction,rural,daytime,straightandflat,car,tarredwithpotholes,weekend,other,good,nomedian,signage,parkedvehicle,fatal
2012,notatjunction,urban,nighttime,straightandflat,car,tarredwithpotholes,weekend,other,good,nomedian,signage,parkedvehicle,fatal
2012,atjunction,village,daytime,straightandflat,car,tarredwithpotholes,weekend,other,good,nomedian,signage,parkedvehicle,fatal
2012,notatjunction,rural,nighttime,straightandflat,car,tarredwithpotholes,weekend,other,good,nomedian,signage,parkedvehicle,fatal
2012,atjunction,urban,daytime,straightandflat,car,tarredwithpotholes,weekend,other,good,nomedian,signage,parkedvehicle,fatal
2012,notatjunction,village,nighttime,straightandflat,car,tarredwithpotholes,weekend,other,good,nomedian,signage,parkedvehicle,fatal
2012,atjunction,rural,daytime,straightandflat,car,tarredwithpotholes,weekend,other,good,nomedian,signage,parkedvehicle,fatal
2012,notatjunction,urban,nighttime,straightandflat,car,tarredwithpotholes,weekend,other,good,nomedian,signage,parkedvehicle,fatal
2012,atjunction,village,daytime,straightandflat,car,tarredwithpotholes,weekend,other,good,nomedian,signage,parkedvehicle,fatal
2012,notatjunction,rural,nighttime,straightandflat,car,tarredwithpotholes,weekend,other,good,nomedian,signage,parkedvehicle,fatal
2012,atjunction,urban,daytime,straightandflat,car,tarredwithpotholes,weekend,other,good,nomedian,signage,parkedvehicle,fatal
2012,notatjunction,village,nighttime,straightandflat,car,tarredwithpotholes,weekend,other,good,nomedian,signage,parkedvehicle,fatal
2012,atjunction,rural,daytime,straightandflat,car,tarredwithpotholes,weekend,other,good,nomedian,signage,parkedvehicle,fatal
2012,notatjunction,urban,nighttime,straightandflat,car,tarredwithpotholes,weekend,other,good,nomedian,signage,parkedvehicle,fatal
2012,atjunction,village,daytime,straightandflat,car,tarredwithpotholes,weekend,other,good,nomedian,signage,parkedvehicle,fatal
2012,notatjunction,rural,nighttime,straightandflat,car,tarredwithpotholes,weekend,other,good,nomedian,signage,parkedvehicle,fatal
2012,atjunction,urban,daytime,straightandflat,car,tarredwithpotholes,weekend,other,good,nomedian,signage,parkedvehicle,fatal
2012,notatjunction,village,nighttime,straightandflat,car,tarredwithpotholes,weekend,other,good,nomedian,signage,parkedvehicle,fatal
2012,atjunction,rural,daytime,straightandflat,car,tarredwithpotholes,weekend,other,good,nomedian,signage,parkedvehicle,fatal
2012,notatjunction,urban,nighttime,straightandflat,car,tarredandgood,weekday,clear,poor,nomedian,none,hitpedestrian,fatal
2012,atjunction,village,daytime,straightandflat,car,tarredandgood,weekday,clear,poor,nomedian,none,hitpedestrian,fatal
2012,notatjunction,rural,nighttime,straightandflat,car,tarredandgood,weekday,clear,poor,nomedian,none,hitpedestrian,fatal
2012,atjunction,urban,daytime,straightandflat,car,tarredandgood,weekday,clear,poor,nomedian,none,hitpedestrian,fatal
2012,notatjunction,village,nighttime,straightandflat,car,tarredandgood,weekday,clear,poor,nomedian,none,hitpedestrian,fatal
2012,atjunction,rural,daytime,straightandflat,car,tarredandgood,weekday,clear,poor,nomedian,none,hitpedestrian,fatal
2012,notatjunction,urban,nighttime,straightandflat,car,tarredandgood,weekday,clear,poor,nomedian,none,hitpedestrian,fatal
2012,atjunction,village,daytime,straightandflat,car,tarredandgood,weekday,clear,poor,nomedian,none,hitpedestrian,fatal
2012,notatjunction,rural,nighttime,straightandflat,car,tarredandgood,weekday,clear,poor,nomedian,none,hitpedestrian,fatal
2012,atjunction,urban,daytime,straightandflat,car,tarredandgood,weekday,clear,poor,nomedian,none,hitpedestrian,fatal
2012,notatjunction,village,nighttime,straightandflat,car,tarredandgood,weekday,clear,poor,nomedian,none,hitpedestrian,fatal
2012,atjunction,rural,daytime,straightandflat,car,tarredandgood,weekday,clear,poor,nomedian,none,hitpedestrian,fatal
2012,notatjunction,urban,nighttime,straightandflat,car,tarredandgood,weekday,clear,poor,nomedian,none,hitpedestrian,fatal
2012,atjunction,village,daytime,straightandflat,car,tarredandgood,weekday,clear,poor,nomedian,none,hitpedestrian,fatal
2012,notatjunction,rural,nighttime,straightandflat,car,tarredandgood,weekday,clear,poor,nomedian,none,hitpedestrian,fatal
2012,atjunction,urban,daytime,straightandflat,car,tarredandgood,weekday,clear,poor,nomedian,none,hitpedestrian,fatal
2012,notatjunction,village,nighttime,straightandflat,car,tarredandgood,weekday,clear,poor,nomedian,none,hitpedestrian,fatal
2012,atjunction,urban,daytime,straightandflat,car,tarredandgood,weekday,clear,poor,nomedian,none,hitpedestrian,fatal
2012,notatjunction,urban,nighttime,straightandflat,car,tarredandgood,weekday,clear,poor,nomedian,none,hitpedestrian,fatal
2012,atjunction,village,daytime,straightandflat,car,tarredandgood,weekday,clear,poor,nomedian,none,hitpedestrian,fatal
2012,notatjunction,urban,nighttime,straightandflat,car,tarredandgood,weekday,clear,poor,nomedian,none,hitpedestrian,fatal
2012,atjunction,urban,daytime,straightandflat,car,tarredandgood,weekday,clear,poor,nomedian,none,hitpedestrian,fatal
2012,notatjunction,village,nighttime,straightandflat,car,tarredandgood,weekday,clear,poor,nomedian,none,hitpedestrian,fatal
2012,atjunction,urban,daytime,straightandflat,car,tarredandgood,weekday,clear,poor,nomedian,none,hitpedestrian,fatal
2012,notatjunction,urban,nighttime,straightandflat,car,tarredandgood,weekday,clear,poor,nomedian,none,hitpedestrian,fatal
2012,atjunction,village,daytime,straightandflat,car,tarredandgood,weekday,clear,poor,nomedian,none,hitpedestrian,fatal
2012,notatjunction,urban,nighttime,straightandflat,car,tarredandgood,weekday,clear,poor,nomedian,none,hitpedestrian,fatal
2012,atjunction,urban,daytime,straightandflat,car,tarredandgood,weekday,clear,noshoulder,nomedian,none,rearend,fatal
2012,notatjunction,village,nighttime,straightandflat,car,tarredandgood,weekday,clear,noshoulder,nomedian,none,rearend,fatal
2012,atjunction,urban,daytime,straightandflat,car,tarredandgood,weekday,clear,noshoulder,nomedian,none,rearend,fatal
2012,notatjunction,urban,nighttime,straightandflat,car,tarredandgood,weekday,clear,noshoulder,nomedian,none,rearend,fatal
2012,atjunction,village,daytime,straightandflat,car,tarredandgood,weekday,clear,noshoulder,nomedian,none,rearend,fatal
2012,notatjunction,urban,nighttime,straightandflat,car,tarredandgood,weekday,clear,noshoulder,nomedian,none,rearend,fatal
2012,atjunction,urban,daytime,straightandflat,car,tarredandgood,weekday,clear,noshoulder,nomedian,none,rearend,fatal
2012,notatjunction,village,nighttime,straightandflat,car,tarredandgood,weekday,clear,noshoulder,nomedian,none,rearend,fatal
2012,atjunction,urban,daytime,straightandflat,car,tarredandgood,weekday,clear,noshoulder,nomedian,none,rearend,fatal
2012,notatjunction,urban,nighttime,straightandflat,car,tarredandgood,weekday,clear,noshoulder,nomedian,none,rearend,fatal
2012,atjunction,village,daytime,straightandflat,car,tarredandgood,weekday,clear,noshoulder,nomedian,none,rearend,fatal
2012,notatjunction,urban,nighttime,straightandflat,car,tarredandgood,weekday,clear,noshoulder,nomedian,none,rearend,fatal
2012,atjunction,urban,daytime,straightandflat,car,tarredandgood,weekday,clear,noshoulder,nomedian,none,rearend,fatal
2012,notatjunction,village,nighttime,straightandflat,car,tarredandgood,weekday,clear,noshoulder,nomedian,none,rearend,fatal
2012,atjunction,urban,daytime,straightandflat,car,tarredandgood,weekday,clear,noshoulder,nomedian,none,rearend,fatal
2012,notatjunction,urban,nighttime,straightandflat,car,tarredandgood,weekday,clear,noshoulder,nomedian,none,rearend,fatal
2012,atjunction,village,daytime,straightandflat,car,tarredandgood,weekday,clear,noshoulder,nomedian,none,rearend,fatal
2012,notatjunction,urban,nighttime,straightandflat,car,tarredandgood,weekday,clear,noshoulder,nomedian,none,rearend,fatal
2012,atjunction,urban,daytime,straightandflat,car,tarredandgood,weekday,clear,noshoulder,nomedian,none,rearend,fatal
2012,notatjunction,village,nighttime,straightandflat,car,tarredandgood,weekday,clear,noshoulder,nomedian,none,rearend,fatal
2012,atjunction,urban,daytime,straightandflat,hgv,tarredandgood,weekday,clear,noshoulder,nomedian,none,rearend,fatal
2012,notatjunction,urban,nighttime,straightandflat,hgv,tarredandgood,weekday,clear,noshoulder,nomedian,none,rearend,fatal
2012,atjunction,village,daytime,straightandflat,hgv,tarredandgood,weekday,clear,noshoulder,nomedian,none,rearend,fatal
2012,notatjunction,urban,nighttime,straightandflat,hgv,tarredandgood,weekday,clear,noshoulder,nomedian,none,rearend,fatal
2012,atjunction,urban,daytime,straightandflat,hgv,tarredandgood,weekday,clear,noshoulder,nomedian,none,rearend,fatal
2012,notatjunction,village,nighttime,straightandflat,hgv,tarredandgood,weekday,clear,noshoulder,nomedian,none,rearend,fatal
2012,atjunction,urban,daytime,straightandflat,hgv,tarredandgood,weekday,clear,noshoulder,nomedian,none,rearend,fatal
2012,notatjunction,urban,nighttime,straightandflat,hgv,tarredandgood,weekday,clear,noshoulder,nomedian,none,rearend,fatal
2012,atjunction,village,daytime,straightandflat,hgv,tarredandgood,weekday,clear,noshoulder,nomedian,none,rearend,fatal
2012,notatjunction,urban,nighttime,straightandflat,hgv,tarredandgood,weekday,clear,noshoulder,nomedian,none,rearend,fatal
2012,atjunction,urban,daytime,straightandflat,hgv,tarredandgood,weekday,clear,noshoulder,nomedian,none,rearend,fatal
2012,notatjunction,village,nighttime,straightandflat,hgv,tarredandgood,weekday,clear,noshoulder,nomedian,none,rearend,fatal
2012,atjunction,urban,daytime,straightandflat,hgv,tarredandgood,weekday,clear,noshoulder,nomedian,none,rearend,fatal
2012,notatjunction,urban,nighttime,straightandflat,hgv,tarredandgood,weekday,clear,noshoulder,nomedian,none,rearend,fatal
2012,atjunction,village,daytime,straightandflat,hgv,tarredandgood,weekday,clear,noshoulder,nomedian,none,rearend,fatal
2012,notatjunction,urban,nighttime,straightandflat,hgv,tarredandgood,weekday,clear,noshoulder,nomedian,none,rearend,fatal
2012,atjunction,urban,daytime,straightandflat,hgv,tarredandgood,weekday,clear,noshoulder,nomedian,none,rearend,fatal
2012,notatjunction,village,nighttime,straightandflat,hgv,tarredandgood,weekday,clear,noshoulder,nomedian,none,rearend,fatal
2012,atjunction,urban,daytime,straightandflat,hgv,tarredandgood,weekday,clear,noshoulder,nomedian,none,rearend,fatal
2012,notatjunction,urban,nighttime,straightandflat,hgv,tarredandgood,weekday,clear,noshoulder,nomedian,none,rearend,fatal
2012,atjunction,village,daytime,straightandflat,hgv,tarredandgood,weekday,clear,noshoulder,nomedian,none,rearend,fatal
2012,notatjunction,urban,nighttime,straightandflat,hgv,tarredandgood,weekday,clear,noshoulder,nomedian,none,rearend,fatal
2012,atjunction,urban,daytime,straightandflat,hgv,tarredandgood,weekday,clear,noshoulder,nomedian,none,rearend,fatal
2012,notatjunction,village,nighttime,straightandflat,hgv,tarredandgood,weekday,clear,noshoulder,nomedian,none,rearend,fatal
2012,atjunction,urban,daytime,straightandflat,hgv,tarredandgood,weekday,clear,noshoulder,nomedian,none,rearend,fatal
2012,notatjunction,urban,nighttime,straightandflat,hgv,tarredandgood,weekday,clear,noshoulder,nomedian,none,rearend,fatal
2012,atjunction,village,daytime,straightandflat,hgv,tarredandgood,weekday,clear,noshoulder,nomedian,none,rearend,fatal
2012,notatjunction,urban,nighttime,straightandflat,hgv,tarredandgood,weekday,clear,noshoulder,nomedian,none,rearend,fatal
2012,atjunction,urban,daytime,straightandflat,hgv,tarredandgood,weekday,clear,noshoulder,nomedian,none,rearend,fatal
2012,notatjunction,village,nighttime,straightandflat,hgv,tarredandgood,weekday,clear,noshoulder,nomedian,none,rearend,fatal
2012,atjunction,urban,daytime,straightandflat,hgv,tarredandgood,weekday,clear,noshoulder,nomedian,none,rearend,fatal
2012,notatjunction,urban,nighttime,straightandflat,hgv,tarredandgood,weekday,clear,noshoulder,nomedian,none,rearend,fatal
2012,atjunction,village,daytime,straightandflat,bus,tarredandgood,weekday,clear,noshoulder,nomedian,none,rearend,fatal
2012,notatjunction,urban,nighttime,straightandflat,bus,tarredandgood,weekday,clear,noshoulder,nomedian,none,rearend,fatal
2012,atjunction,urban,daytime,straightandflat,bus,tarredandgood,weekday,clear,noshoulder,nomedian,none,rearend,fatal
2012,notatjunction,village,nighttime,straightandflat,bus,tarredandgood,weekday,clear,noshoulder,nomedian,none,rearend,fatal
2012,atjunction,urban,daytime,straightandflat,bus,tarredandgood,weekday,clear,noshoulder,nomedian,none,rearend,fatal
2012,notatjunction,urban,nighttime,straightandflat,bus,tarredandgood,weekday,clear,noshoulder,nomedian,none,rearend,fatal
2012,atjunction,village,daytime,straightandflat,bus,tarredandgood,weekday,clear,noshoulder,nomedian,none,rearend,fatal
2012,notatjunction,urban,nighttime,straightandflat,bus,tarredandgood,weekday,clear,noshoulder,nomedian,none,rearend,fatal
2012,atjunction,urban,daytime,straightandflat,bus,tarredandgood,weekday,clear,noshoulder,nomedian,none,rearend,fatal
2012,notatjunction,village,nighttime,straightandflat,bus,tarredandgood,weekday,clear,noshoulder,nomedian,none,rearend,fatal
2012,atjunction,urban,daytime,straightandflat,bus,tarredandgood,weekday,clear,noshoulder,nomedian,none,rearend,fatal
2012,notatjunction,urban,nighttime,straightandflat,bus,tarredandgood,weekday,clear,noshoulder,nomedian,none,rearend,fatal
2012,atjunction,village,daytime,straightandflat,bus,tarredandgood,weekday,clear,noshoulder,nomedian,none,rearend,fatal
2012,notatjunction,urban,nighttime,straightandflat,bus,tarredandgood,weekday,clear,noshoulder,nomedian,none,rearend,fatal
2012,atjunction,urban,daytime,straightandflat,bus,tarredandgood,weekday,clear,noshoulder,nomedian,none,rearend,fatal
2012,notatjunction,village,nighttime,straightandflat,bus,tarredandgood,weekday,clear,noshoulder,nomedian,none,rearend,fatal
2012,atjunction,urban,daytime,straightandflat,bus,tarredandgood,weekday,clear,noshoulder,nomedian,none,rearend,fatal
2012,notatjunction,urban,nighttime,straightandflat,bus,tarredandgood,weekday,clear,noshoulder,nomedian,none,rearend,fatal
2012,atjunction,village,daytime,straightandflat,bus,tarredandgood,weekday,clear,noshoulder,nomedian,none,rearend,fatal
2012,notatjunction,urban,nighttime,straightandflat,bus,tarredandgood,weekday,clear,noshoulder,nomedian,none,rearend,fatal
2012,atjunction,urban,daytime,straightandflat,bus,tarredandgood,weekday,clear,noshoulder,nomedian,none,rearend,fatal
2012,notatjunction,village,nighttime,straightandflat,bus,tarredandgood,weekday,clear,noshoulder,nomedian,none,rearend,fatal
2012,atjunction,urban,daytime,straightandflat,bus,tarredandgood,weekday,clear,noshoulder,nomedian,none,rearend,fatal
2012,notatjunction,urban,nighttime,straightandflat,bus,tarredandgood,weekday,clear,noshoulder,nomedian,none,rearend,fatal
2012,atjunction,village,daytime,straightandflat,bus,tarredandgood,weekday,clear,noshoulder,nomedian,none,rearend,fatal
2012,notatjunction,urban,nighttime,straightandflat,bus,tarredandgood,weekday,clear,noshoulder,nomedian,none,rearend,fatal
2012,atjunction,urban,daytime,straightandflat,bus,tarredandgood,weekday,clear,noshoulder,nomedian,none,rearend,fatal
2012,notatjunction,village,nighttime,straightandflat,bus,tarredandgood,weekday,clear,noshoulder,nomedian,none,rearend,fatal
2012,atjunction,urban,daytime,straightandflat,bus,tarredandgood,weekday,clear,noshoulder,nomedian,none,rearend,fatal
2012,notatjunction,urban,nighttime,straightandflat,bus,tarredandgood,weekday,clear,noshoulder,nomedian,none,rearend,fatal
2012,atjunction,village,daytime,straightandflat,bus,tarredandgood,weekday,clear,noshoulder,nomedian,none,rearend,fatal
2012,notatjunction,urban,nighttime,straightandflat,bus,tarredandgood,weekday,clear,noshoulder,nomedian,none,rearend,fatal
2012,atjunction,urban,daytime,straightandflat,bus,tarredandgood,weekday,clear,noshoulder,nomedian,none,rearend,fatal
2012,notatjunction,village,nighttime,straightandflat,bus,tarredandgood,weekday,clear,noshoulder,nomedian,none,rearend,fatal
2012,atjunction,urban,daytime,straightandflat,bus,tarredandgood,weekday,clear,noshoulder,nomedian,none,rearend,fatal
2012,notatjunction,urban,nighttime,straightandflat,bus,tarredandgood,weekday,clear,noshoulder,nomedian,none,rearend,fatal
2012,atjunction,village,daytime,straightandflat,bus,tarredandgood,weekday,clear,noshoulder,nomedian,none,rearend,fatal
2012,notatjunction,urban,nighttime,straightandflat,bus,tarredandgood,weekday,clear,noshoulder,nomedian,none,rearend,fatal
2012,atjunction,urban,daytime,straightandflat,bus,tarredandgood,weekday,clear,noshoulder,nomedian,none,rearend,fatal
2012,notatjunction,village,nighttime,straightandflat,bus,tarredandgood,weekday,clear,noshoulder,nomedian,none,rearend,fatal
2012,atjunction,urban,daytime,straightandflat,bus,tarredandgood,weekday,clear,noshoulder,nomedian,none,rearend,fatal
2012,notatjunction,urban,nighttime,straightandflat,bus,tarredandgood,weekday,clear,noshoulder,nomedian,none,rearend,fatal
2012,atjunction,village,daytime,straightandflat,bus,tarredandgood,weekday,clear,noshoulder,nomedian,none,rearend,fatal
2012,notatjunction,urban,nighttime,straightandflat,bus,tarredandgood,weekday,clear,noshoulder,nomedian,none,rearend,fatal
2012,atjunction,urban,daytime,straightandflat,bus,tarredandgood,weekday,clear,noshoulder,nomedian,none,rearend,fatal
2012,notatjunction,village,nighttime,straightandflat,bus,tarredandgood,weekday,clear,noshoulder,nomedian,none,rearend,fatal
2012,atjunction,urban,daytime,straightandflat,bus,tarredandgood,weekday,clear,noshoulder,nomedian,none,rearend,fatal
2012,notatjunction,urban,nighttime,straightandflat,bus,tarredandgood,weekday,clear,noshoulder,nomedian,none,rearend,fatal
2012,atjunction,village,daytime,straightandflat,bus,tarredandgood,weekday,clear,noshoulder,nomedian,none,rearend,fatal
2012,notatjunction,urban,nighttime,straightandflat,bus,tarredandgood,weekday,clear,noshoulder,nomedian,none,rearend,fatal
2012,atjunction,urban,daytime,straightandflat,bus,tarredandgood,weekday,clear,noshoulder,nomedian,none,rearend,fatal
2012,notatjunction,village,nighttime,straightandflat,bus,tarredandgood,weekday,clear,noshoulder,nomedian,none,rearend,fatal
2012,atjunction,urban,daytime,straightandflat,bus,tarredandgood,weekday,clear,noshoulder,nomedian,none,rearend,fatal
2012,notatjunction,urban,nighttime,straightandflat,bus,tarredandgood,weekday,clear,noshoulder,nomedian,none,rearend,fatal
2012,atjunction,village,daytime,straightandflat,bus,tarredandgood,weekday,clear,noshoulder,nomedian,none,rearend,fatal
2012,notatjunction,urban,nighttime,straightandflat,bus,tarredandgood,weekday,clear,noshoulder,nomedian,none,rearend,fatal
2012,atjunction,urban,daytime,straightandflat,bus,tarredandgood,weekday,clear,noshoulder,nomedian,none,rearend,fatal
2012,notatjunction,village,nighttime,straightandflat,motorcycle,tarredandgood,weekday,clear,noshoulder,nomedian,none,rearend,fatal
2012,atjunction,urban,daytime,straightandflat,motorcycle,tarredandgood,weekday,clear,noshoulder,nomedian,none,rearend,fatal
2012,notatjunction,urban,nighttime,straightandflat,motorcycle,tarredandgood,weekday,clear,noshoulder,nomedian,none,rearend,fatal
2012,atjunction,village,daytime,straightandflat,motorcycle,tarredandgood,weekday,clear,noshoulder,nomedian,none,rearend,fatal
2012,notatjunction,urban,nighttime,straightandflat,motorcycle,tarredandgood,weekday,clear,noshoulder,nomedian,none,rearend,fatal
2012,atjunction,urban,daytime,straightandflat,motorcycle,tarredandgood,weekday,clear,noshoulder,nomedian,none,rearend,fatal
2012,notatjunction,village,nighttime,straightandflat,motorcycle,tarredandgood,weekday,clear,noshoulder,nomedian,none,rearend,fatal
2012,atjunction,urban,daytime,straightandflat,motorcycle,tarredandgood,weekday,clear,noshoulder,nomedian,none,rearend,fatal
2012,notatjunction,urban,nighttime,straightandflat,motorcycle,tarredandgood,weekday,clear,noshoulder,nomedian,none,rearend,fatal
2012,atjunction,village,daytime,straightandflat,motorcycle,tarredandgood,weekday,clear,noshoulder,nomedian,none,rearend,fatal
2012,notatjunction,urban,nighttime,straightandflat,motorcycle,tarredandgood,weekday,clear,noshoulder,nomedian,none,rearend,fatal
2012,atjunction,urban,daytime,straightandflat,motorcycle,tarredandgood,weekday,clear,noshoulder,nomedian,none,rearend,fatal
2012,notatjunction,village,nighttime,straightandflat,motorcycle,tarredandgood,weekday,clear,noshoulder,nomedian,none,rearend,fatal
2012,atjunction,urban,daytime,straightandflat,motorcycle,tarredandgood,weekday,clear,noshoulder,nomedian,none,rearend,fatal
2012,notatjunction,urban,nighttime,straightandflat,motorcycle,tarredandgood,weekday,clear,noshoulder,nomedian,none,rearend,fatal
2012,atjunction,village,daytime,straightandflat,motorcycle,tarredandgood,weekday,clear,noshoulder,nomedian,none,rearend,fatal
2012,notatjunction,urban,nighttime,straightandflat,motorcycle,tarredandgood,weekday,clear,noshoulder,nomedian,none,rearend,fatal
2012,atjunction,urban,daytime,straightandflat,motorcycle,tarredandgood,weekday,clear,noshoulder,nomedian,none,rearend,fatal
2012,notatjunction,village,nighttime,straightandflat,motorcycle,tarredandgood,weekday,clear,noshoulder,nomedian,none,rearend,fatal
2012,atjunction,urban,daytime,straightandflat,motorcycle,tarredandgood,weekday,clear,noshoulder,nomedian,none,rearend,fatal
2012,notatjunction,urban,nighttime,straightandflat,motorcycle,tarredandgood,weekday,clear,noshoulder,nomedian,none,rearend,fatal
2012,atjunction,village,daytime,straightandflat,motorcycle,tarredandgood,weekday,clear,noshoulder,nomedian,none,rearend,fatal
2012,notatjunction,urban,nighttime,straightandflat,motorcycle,tarredandgood,weekday,clear,noshoulder,nomedian,none,rearend,fatal
2012,atjunction,urban,daytime,straightandflat,motorcycle,tarredandgood,weekday,clear,noshoulder,nomedian,none,rearend,fatal
2012,notatjunction,village,nighttime,straightandflat,motorcycle,tarredandgood,weekday,clear,noshoulder,nomedian,none,rearend,fatal
2012,atjunction,urban,daytime,straightandflat,motorcycle,tarredandgood,weekday,clear,noshoulder,nomedian,none,rearend,fatal
2012,notatjunction,urban,nighttime,straightandflat,motorcycle,tarredandgood,weekday,clear,noshoulder,nomedian,none,rearend,fatal
2012,atjunction,village,daytime,straightandflat,motorcycle,tarredandgood,weekday,clear,noshoulder,nomedian,none,rearend,fatal
2012,notatjunction,urban,nighttime,straightandflat,motorcycle,tarredandgood,weekday,clear,noshoulder,nomedian,none,rearend,fatal
2012,atjunction,urban,daytime,straightandflat,motorcycle,tarredandgood,weekday,clear,noshoulder,nomedian,none,rearend,fatal
2012,notatjunction,village,nighttime,straightandflat,motorcycle,tarredandgood,weekday,clear,noshoulder,nomedian,none,rearend,fatal
2012,atjunction,urban,daytime,straightandflat,motorcycle,tarredandgood,weekday,clear,noshoulder,nomedian,none,rearend,fatal
2012,notatjunction,urban,nighttime,straightandflat,motorcycle,tarredandgood,weekday,clear,noshoulder,nomedian,none,rearend,fatal
2012,atjunction,village,daytime,straightandflat,motorcycle,tarredandgood,weekday,clear,noshoulder,nomedian,none,rearend,fatal
2012,notatjunction,urban,nighttime,straightandflat,motorcycle,tarredandgood,weekday,clear,noshoulder,nomedian,none,rearend,fatal
2012,atjunction,urban,daytime,straightandflat,motorcycle,tarredandgood,weekday,clear,noshoulder,nomedian,none,rearend,fatal
2012,notatjunction,village,nighttime,straightandflat,motorcycle,tarredandgood,weekday,clear,noshoulder,nomedian,none,rearend,fatal
2012,atjunction,urban,daytime,straightandflat,motorcycle,tarredandgood,weekday,clear,noshoulder,nomedian,none,rearend,fatal
2012,notatjunction,urban,nighttime,straightandflat,motorcycle,tarredandgood,weekday,clear,noshoulder,nomedian,none,rearend,fatal
2012,atjunction,village,daytime,straightandflat,motorcycle,tarredandgood,weekday,clear,noshoulder,nomedian,none,rearend,fatal
2012,notatjunction,urban,nighttime,straightandflat,motorcycle,tarredandgood,weekday,clear,noshoulder,nomedian,none,rearend,fatal
2012,atjunction,urban,daytime,straightandflat,motorcycle,tarredandgood,weekday,clear,noshoulder,nomedian,none,rearend,fatal
2012,notatjunction,village,nighttime,straightandflat,motorcycle,tarredandgood,weekday,clear,noshoulder,nomedian,none,rearend,fatal
2012,atjunction,urban,daytime,straightandflat,motorcycle,tarredandgood,weekday,clear,noshoulder,nomedian,none,rearend,fatal
2012,notatjunction,urban,nighttime,straightandflat,motorcycle,tarredandgood,weekday,clear,noshoulder,nomedian,none,rearend,fatal
2012,atjunction,village,daytime,straightandflat,motorcycle,tarredandgood,weekday,clear,noshoulder,nomedian,none,rearend,fatal
2012,notatjunction,urban,nighttime,straightandflat,motorcycle,tarredandgood,weekday,clear,noshoulder,nomedian,none,rearend,fatal
2012,atjunction,urban,daytime,straightandflat,motorcycle,tarredandgood,weekday,clear,noshoulder,nomedian,none,rearend,fatal
2012,notatjunction,village,nighttime,straightandflat,motorcycle,tarredandgood,weekday,clear,noshoulder,nomedian,none,rearend,fatal
2012,atjunction,urban,daytime,straightandflat,motorcycle,tarredandgood,weekday,clear,noshoulder,nomedian,none,rearend,fatal
2012,notatjunction,urban,nighttime,straightandflat,motorcycle,untarred,weekend,other,noshoulder,nomedian,signage,hitobjectoffrd,fatal
2012,atjunction,village,daytime,straightandflat,motorcycle,untarred,weekend,other,noshoulder,nomedian,signage,hitobjectoffrd,fatal
2012,notatjunction,urban,nighttime,straightandflat,motorcycle,untarred,weekend,other,noshoulder,nomedian,signage,hitobjectoffrd,fatal
2012,atjunction,urban,daytime,straightandflat,motorcycle,untarred,weekend,other,noshoulder,nomedian,signage,hitobjectoffrd,fatal
2012,notatjunction,village,nighttime,straightandflat,motorcycle,untarred,weekend,other,noshoulder,nomedian,signage,hitobjectoffrd,fatal
2012,atjunction,urban,daytime,straightandflat,motorcycle,untarred,weekend,other,noshoulder,nomedian,signage,hitobjectoffrd,fatal
2012,notatjunction,urban,nighttime,straightandflat,motorcycle,untarred,weekend,other,noshoulder,nomedian,signage,hitobjectoffrd,fatal
2012,atjunction,village,daytime,straightandflat,motorcycle,untarred,weekend,other,noshoulder,nomedian,signage,hitobjectoffrd,fatal
2012,notatjunction,urban,nighttime,straightandflat,motorcycle,untarred,weekend,other,noshoulder,nomedian,signage,hitobjectoffrd,fatal
2012,atjunction,urban,daytime,straightandflat,motorcycle,untarred,weekend,other,noshoulder,nomedian,signage,hitobjectoffrd,fatal
2012,notatjunction,village,nighttime,straightandflat,motorcycle,untarred,weekend,other,noshoulder,nomedian,signage,hitobjectoffrd,fatal
2012,atjunction,urban,daytime,straightandflat,motorcycle,untarred,weekend,other,noshoulder,nomedian,signage,hitobjectoffrd,fatal
2012,notatjunction,urban,nighttime,straightandflat,motorcycle,untarred,weekend,other,noshoulder,nomedian,signage,hitobjectoffrd,fatal
2012,atjunction,village,daytime,straightandflat,motorcycle,untarred,weekend,other,noshoulder,nomedian,signage,hitobjectoffrd,fatal
2012,notatjunction,urban,nighttime,straightandflat,motorcycle,untarred,weekend,other,noshoulder,nomedian,signage,hitobjectoffrd,fatal
2012,atjunction,urban,daytime,straightandflat,motorcycle,untarred,weekend,other,noshoulder,nomedian,signage,hitobjectoffrd,fatal
2012,notatjunction,village,nighttime,straightandflat,motorcycle,tarredwithpotholes,weekday,clear,good,nomedian,signage,other,fatal
2012,atjunction,urban,daytime,straightandflat,motorcycle,tarredwithpotholes,weekday,clear,good,nomedian,signage,other,fatal
2012,notatjunction,urban,nighttime,straightandflat,motorcycle,tarredwithpotholes,weekday,clear,good,nomedian,signage,other,fatal
2012,atjunction,village,daytime,straightandflat,motorcycle,tarredwithpotholes,weekday,clear,good,nomedian,signage,other,fatal
2012,notatjunction,urban,nighttime,straightandflat,motorcycle,tarredwithpotholes,weekday,clear,good,nomedian,signage,other,fatal
2012,atjunction,urban,daytime,straightandflat,motorcycle,tarredwithpotholes,weekday,clear,good,nomedian,signage,other,fatal
2012,notatjunction,village,nighttime,straightandflat,motorcycle,tarredwithpotholes,weekday,clear,good,nomedian,signage,other,fatal
2012,atjunction,urban,daytime,straightandflat,motorcycle,tarredwithpotholes,weekday,clear,good,nomedian,signage,other,fatal
2012,notatjunction,urban,nighttime,straightandflat,motorcycle,tarredwithpotholes,weekday,clear,good,nomedian,signage,other,fatal
2012,atjunction,village,daytime,straightandflat,motorcycle,tarredwithpotholes,weekday,clear,good,nomedian,signage,other,fatal
2012,notatjunction,urban,nighttime,straightandflat,motorcycle,tarredwithpotholes,weekday,clear,good,nomedian,signage,other,fatal
2012,atjunction,urban,daytime,straightandflat,motorcycle,tarredwithpotholes,weekday,clear,good,nomedian,signage,other,fatal
2012,notatjunction,village,nighttime,straightandflat,motorcycle,tarredandgood,weekday,clear,poor,nomedian,signage,animal,fatal
2012,atjunction,urban,daytime,straightandflat,motorcycle,tarredandgood,weekday,clear,poor,nomedian,signage,animal,fatal
2012,notatjunction,urban,nighttime,straightandflat,motorcycle,tarredandgood,weekday,clear,poor,nomedian,signage,animal,fatal
2012,atjunction,village,daytime,straightandflat,motorcycle,tarredandgood,weekday,clear,poor,nomedian,signage,animal,fatal
2012,notatjunction,urban,nighttime,straightandflat,motorcycle,tarredandgood,weekday,clear,poor,nomedian,signage,animal,fatal
2012,atjunction,urban,daytime,straightandflat,motorcycle,tarredandgood,weekday,clear,poor,nomedian,signage,animal,fatal
2012,notatjunction,village,nighttime,straightandflat,motorcycle,tarredandgood,weekday,clear,poor,nomedian,signage,animal,fatal
2012,atjunction,urban,daytime,straightandflat,motorcycle,tarredandgood,weekday,clear,poor,nomedian,signage,animal,fatal
2012,notatjunction,urban,nighttime,straightandflat,motorcycle,tarredandgood,weekday,clear,poor,nomedian,signage,animal,fatal
2012,atjunction,village,daytime,straightandflat,motorcycle,tarredandgood,weekday,clear,poor,nomedian,signage,animal,fatal
2012,notatjunction,urban,nighttime,straightandflat,motorcycle,tarredandgood,weekday,clear,poor,nomedian,signage,animal,fatal
2012,atjunction,urban,daytime,straightandflat,motorcycle,tarredandgood,weekday,clear,poor,nomedian,signage,animal,fatal
2012,notatjunction,village,nighttime,straightandflat,motorcycle,tarredandgood,weekday,clear,poor,nomedian,signage,animal,fatal
2012,atjunction,urban,daytime,straightandflat,motorcycle,tarredandgood,weekday,clear,poor,nomedian,signage,animal,fatal
2012,notatjunction,urban,nighttime,straightandflat,motorcycle,tarredandgood,weekday,clear,poor,nomedian,signage,animal,fatal
2012,atjunction,village,daytime,straightandflat,motorcycle,tarredandgood,weekday,clear,poor,nomedian,signage,animal,fatal
2012,notatjunction,urban,nighttime,straightandflat,motorcycle,tarredandgood,weekday,clear,poor,nomedian,signage,animal,fatal
2012,atjunction,urban,daytime,straightandflat,motorcycle,tarredandgood,weekday,clear,poor,nomedian,signage,animal,fatal
2012,notatjunction,village,nighttime,straightandflat,motorcycle,tarredandgood,weekday,clear,poor,nomedian,signage,animal,fatal
2012,atjunction,urban,daytime,straightandflat,motorcycle,tarredwithpotholes,weekend,clear,noshoulder,nomedian,none,headon,fatal
2012,notatjunction,urban,nighttime,straightandflat,motorcycle,tarredwithpotholes,weekend,clear,noshoulder,nomedian,none,headon,fatal
2012,atjunction,village,daytime,straightandflat,motorcycle,tarredwithpotholes,weekend,clear,noshoulder,nomedian,none,headon,fatal
2012,notatjunction,urban,nighttime,straightandflat,motorcycle,tarredwithpotholes,weekend,clear,noshoulder,nomedian,none,headon,fatal
2012,atjunction,urban,daytime,straightandflat,motorcycle,tarredwithpotholes,weekend,clear,noshoulder,nomedian,none,headon,fatal
2012,notatjunction,village,nighttime,straightandflat,motorcycle,tarredwithpotholes,weekend,clear,noshoulder,nomedian,none,headon,fatal
2012,atjunction,urban,daytime,straightandflat,motorcycle,tarredwithpotholes,weekend,clear,noshoulder,nomedian,none,headon,fatal
2012,notatjunction,urban,nighttime,straightandflat,motorcycle,tarredwithpotholes,weekend,clear,noshoulder,nomedian,none,headon,fatal
2012,atjunction,village,daytime,straightandflat,motorcycle,tarredwithpotholes,weekend,clear,noshoulder,nomedian,none,headon,fatal
2012,notatjunction,urban,nighttime,straightandflat,motorcycle,tarredwithpotholes,weekend,clear,noshoulder,nomedian,none,headon,fatal
2012,atjunction,urban,daytime,straightandflat,motorcycle,tarredwithpotholes,weekend,clear,noshoulder,nomedian,none,headon,fatal
2012,notatjunction,village,nighttime,straightandflat,motorcycle,tarredwithpotholes,weekend,clear,noshoulder,nomedian,none,headon,fatal
2012,atjunction,urban,daytime,straightandflat,motorcycle,tarredwithpotholes,weekend,clear,noshoulder,nomedian,none,headon,fatal
2012,notatjunction,urban,nighttime,straightandflat,motorcycle,tarredwithpotholes,weekend,clear,noshoulder,nomedian,none,headon,fatal
2012,atjunction,village,daytime,straightandflat,motorcycle,tarredwithpotholes,weekend,clear,noshoulder,nomedian,none,headon,fatal
2012,notatjunction,urban,nighttime,straightandflat,motorcycle,tarredwithpotholes,weekend,clear,noshoulder,nomedian,none,headon,fatal
2012,atjunction,urban,daytime,straightandflat,motorcycle,tarredwithpotholes,weekend,clear,noshoulder,nomedian,none,headon,fatal
2012,notatjunction,village,nighttime,straightandflat,pickup,tarredwithpotholes,weekend,clear,noshoulder,nomedian,none,headon,fatal
2012,atjunction,urban,daytime,straightandflat,pickup,tarredwithpotholes,weekend,clear,noshoulder,nomedian,none,headon,fatal
2012,notatjunction,urban,nighttime,straightandflat,pickup,tarredwithpotholes,weekend,clear,noshoulder,nomedian,none,headon,fatal
2012,atjunction,village,daytime,straightandflat,pickup,tarredwithpotholes,weekend,clear,noshoulder,nomedian,none,headon,fatal
2012,notatjunction,urban,nighttime,straightandflat,pickup,tarredwithpotholes,weekend,clear,noshoulder,nomedian,none,headon,fatal
2012,atjunction,urban,daytime,straightandflat,pickup,tarredwithpotholes,weekend,clear,noshoulder,nomedian,none,headon,fatal
2012,notatjunction,village,nighttime,straightandflat,pickup,tarredwithpotholes,weekend,clear,noshoulder,nomedian,none,headon,fatal
2012,atjunction,urban,daytime,straightandflat,pickup,tarredwithpotholes,weekend,clear,noshoulder,nomedian,none,headon,fatal
2012,notatjunction,urban,nighttime,straightandflat,pickup,tarredwithpotholes,weekend,clear,noshoulder,nomedian,none,headon,fatal
2012,atjunction,village,daytime,straightandflat,pickup,tarredwithpotholes,weekend,clear,noshoulder,nomedian,none,headon,fatal
2012,notatjunction,rural,nighttime,straightandflat,pickup,tarredwithpotholes,weekend,clear,noshoulder,nomedian,none,headon,fatal
2012,atjunction,urban,daytime,straightandflat,pickup,tarredwithpotholes,weekend,clear,noshoulder,nomedian,none,headon,fatal
2012,notatjunction,village,nighttime,straightandflat,pickup,untarred,weekday,clear,noshoulder,nomedian,signage,ranoffroad,fatal
2012,atjunction,rural,daytime,straightandflat,pickup,untarred,weekday,clear,noshoulder,nomedian,signage,ranoffroad,fatal
2012,notatjunction,urban,nighttime,straightandflat,pickup,untarred,weekday,clear,noshoulder,nomedian,signage,ranoffroad,fatal
2012,atjunction,village,daytime,straightandflat,pickup,untarred,weekday,clear,noshoulder,nomedian,signage,ranoffroad,fatal
2012,notatjunction,rural,nighttime,straightandflat,pickup,untarred,weekday,clear,noshoulder,nomedian,signage,ranoffroad,fatal
2012,atjunction,urban,daytime,straightandflat,pickup,untarred,weekday,clear,noshoulder,nomedian,signage,ranoffroad,fatal
2012,notatjunction,village,nighttime,straightandflat,pickup,untarred,weekday,clear,noshoulder,nomedian,signage,ranoffroad,fatal
2012,atjunction,rural,daytime,straightandflat,pickup,untarred,weekday,clear,noshoulder,nomedian,signage,ranoffroad,fatal
2012,notatjunction,urban,nighttime,straightandflat,pickup,untarred,weekday,clear,noshoulder,nomedian,signage,ranoffroad,fatal
2012,atjunction,village,daytime,straightandflat,pickup,untarred,weekday,clear,noshoulder,nomedian,signage,ranoffroad,fatal
2012,notatjunction,rural,nighttime,straightandflat,pickup,untarred,weekday,clear,noshoulder,nomedian,signage,ranoffroad,fatal
2012,atjunction,urban,daytime,straightandflat,pickup,untarred,weekday,clear,noshoulder,nomedian,signage,ranoffroad,fatal
2012,notatjunction,village,nighttime,straightandflat,pickup,untarred,weekday,clear,noshoulder,nomedian,signage,ranoffroad,fatal
2012,atjunction,rural,daytime,straightandflat,pickup,untarred,weekday,clear,noshoulder,nomedian,signage,ranoffroad,fatal
2012,notatjunction,urban,nighttime,straightandflat,pickup,untarred,weekday,clear,noshoulder,nomedian,signage,ranoffroad,fatal
2012,atjunction,village,daytime,straightandflat,bicycle,untarred,weekday,clear,noshoulder,nomedian,signage,ranoffroad,fatal
2012,notatjunction,rural,nighttime,straightandflat,bicycle,untarred,weekday,clear,noshoulder,nomedian,signage,ranoffroad,fatal
2012,atjunction,urban,daytime,straightandflat,bicycle,untarred,weekday,clear,noshoulder,nomedian,signage,ranoffroad,fatal
2012,notatjunction,village,nighttime,straightandflat,bicycle,untarred,weekday,clear,noshoulder,nomedian,signage,ranoffroad,fatal
2013,notatjunction,urban,nighttime,straightandflat,car,tarredwithpotholes,weekend,clear,good,median,signage,sideswipe,fatal
2013,atjunction,village,nighttime,curvedandinclined,car,tarredwithpotholes,weekend,clear,good,median,signage,sideswipe,fatal
2013,notatjunction,urban,nighttime,straightandflat,car,tarredwithpotholes,weekend,clear,good,median,signage,sideswipe,fatal
2013,atjunction,urban,nighttime,curvedandinclined,car,tarredwithpotholes,weekend,clear,good,median,signage,sideswipe,fatal
2013,notatjunction,village,nighttime,straightandflat,car,tarredwithpotholes,weekend,clear,good,median,signage,sideswipe,fatal
2013,atjunction,urban,nighttime,curvedandinclined,car,tarredwithpotholes,weekend,clear,good,median,signage,sideswipe,fatal
2013,notatjunction,urban,nighttime,straightandflat,car,tarredwithpotholes,weekend,clear,good,median,signage,sideswipe,fatal
2013,atjunction,village,nighttime,curvedandinclined,car,tarredwithpotholes,weekend,clear,good,median,signage,sideswipe,fatal
2013,notatjunction,urban,nighttime,straightandflat,car,tarredwithpotholes,weekend,clear,good,median,signage,sideswipe,fatal
2013,atjunction,urban,nighttime,curvedandinclined,car,tarredwithpotholes,weekend,clear,good,median,signage,sideswipe,fatal
2013,notatjunction,village,nighttime,straightandflat,car,tarredwithpotholes,weekend,clear,good,median,signage,sideswipe,fatal
2013,atjunction,urban,nighttime,curvedandinclined,car,tarredwithpotholes,weekend,clear,good,median,signage,sideswipe,fatal
2013,notatjunction,urban,nighttime,straightandflat,car,tarredwithpotholes,weekend,clear,good,median,signage,sideswipe,fatal
2013,atjunction,village,nighttime,curvedandinclined,car,tarredwithpotholes,weekend,clear,good,median,signage,sideswipe,fatal
2013,notatjunction,urban,nighttime,straightandflat,car,tarredwithpotholes,weekend,clear,good,median,signage,sideswipe,fatal
2013,atjunction,urban,nighttime,curvedandinclined,car,tarredwithpotholes,weekend,clear,good,median,signage,sideswipe,fatal
2013,notatjunction,village,nighttime,straightandflat,car,tarredwithpotholes,weekend,clear,good,median,signage,sideswipe,fatal
2013,atjunction,urban,nighttime,curvedandinclined,car,tarredwithpotholes,weekend,clear,good,median,signage,sideswipe,fatal
2013,notatjunction,urban,nighttime,straightandflat,car,tarredwithpotholes,weekend,clear,good,median,signage,sideswipe,fatal
2013,atjunction,village,nighttime,curvedandinclined,car,tarredwithpotholes,weekend,clear,good,median,signage,sideswipe,fatal
2013,notatjunction,urban,nighttime,straightandflat,car,tarredwithpotholes,weekend,clear,good,median,signage,sideswipe,fatal
2013,atjunction,urban,nighttime,curvedandinclined,car,tarredwithpotholes,weekend,clear,good,median,signage,sideswipe,fatal
2013,notatjunction,village,nighttime,straightandflat,car,tarredwithpotholes,weekend,clear,good,median,signage,sideswipe,fatal
2013,atjunction,urban,nighttime,curvedandinclined,car,tarredwithpotholes,weekend,clear,good,median,signage,sideswipe,fatal
2013,notatjunction,urban,nighttime,straightandflat,car,tarredwithpotholes,weekend,clear,good,median,signage,sideswipe,fatal
2013,atjunction,village,nighttime,curvedandinclined,car,tarredwithpotholes,weekend,clear,good,median,signage,sideswipe,fatal
2013,notatjunction,urban,nighttime,straightandflat,car,tarredwithpotholes,weekend,clear,good,median,signage,sideswipe,fatal
2013,atjunction,urban,nighttime,curvedandinclined,car,tarredwithpotholes,weekend,clear,good,median,signage,sideswipe,fatal
2013,notatjunction,village,nighttime,straightandflat,car,tarredwithpotholes,weekend,clear,good,median,signage,sideswipe,fatal
2013,atjunction,urban,nighttime,curvedandinclined,car,tarredwithpotholes,weekend,clear,good,median,signage,sideswipe,fatal
2013,notatjunction,urban,nighttime,straightandflat,car,tarredwithpotholes,weekend,clear,good,median,signage,sideswipe,fatal
2013,atjunction,village,nighttime,curvedandinclined,car,tarredwithpotholes,weekend,clear,good,median,signage,sideswipe,fatal
2013,notatjunction,urban,nighttime,straightandflat,car,tarredwithpotholes,weekend,clear,good,median,signage,sideswipe,fatal
2013,atjunction,urban,nighttime,curvedandinclined,car,tarredwithpotholes,weekend,clear,good,median,signage,sideswipe,fatal
2013,notatjunction,village,nighttime,straightandflat,car,tarredwithpotholes,weekend,clear,good,median,signage,sideswipe,fatal
2013,atjunction,urban,nighttime,curvedandinclined,car,tarredwithpotholes,weekend,clear,good,median,signage,sideswipe,fatal
2013,notatjunction,urban,nighttime,straightandflat,car,tarredwithpotholes,weekend,clear,good,median,signage,sideswipe,fatal
2013,atjunction,village,nighttime,curvedandinclined,car,tarredwithpotholes,weekend,clear,good,median,signage,sideswipe,fatal
2013,notatjunction,urban,nighttime,straightandflat,car,tarredwithpotholes,weekend,clear,good,median,signage,sideswipe,fatal
2013,atjunction,urban,nighttime,curvedandinclined,car,tarredwithpotholes,weekend,clear,good,median,signage,sideswipe,fatal
2013,notatjunction,village,nighttime,straightandflat,car,tarredwithpotholes,weekend,clear,good,median,signage,sideswipe,fatal
2013,atjunction,urban,nighttime,curvedandinclined,car,tarredwithpotholes,weekend,clear,good,median,signage,sideswipe,fatal
2013,notatjunction,urban,nighttime,straightandflat,car,tarredwithpotholes,weekend,clear,good,median,signage,sideswipe,fatal
2013,atjunction,village,nighttime,curvedandinclined,car,tarredwithpotholes,weekend,clear,good,median,signage,sideswipe,fatal
2013,notatjunction,urban,nighttime,straightandflat,car,tarredwithpotholes,weekend,clear,good,median,signage,sideswipe,fatal
2013,atjunction,urban,nighttime,curvedandinclined,car,untarred,weekday,clear,good,median,signage,rightangle,fatal
2013,notatjunction,village,nighttime,straightandflat,car,untarred,weekday,clear,good,median,signage,rightangle,fatal
2013,atjunction,urban,nighttime,curvedandinclined,car,untarred,weekday,clear,good,median,signage,rightangle,fatal
2013,notatjunction,urban,nighttime,straightandflat,car,untarred,weekday,clear,good,median,signage,rightangle,fatal
2013,atjunction,village,nighttime,curvedandinclined,car,untarred,weekday,clear,good,median,signage,rightangle,fatal
2013,notatjunction,urban,nighttime,straightandflat,car,untarred,weekday,clear,good,median,signage,rightangle,fatal
2013,atjunction,urban,nighttime,curvedandinclined,car,untarred,weekday,clear,good,median,signage,rightangle,fatal
2013,notatjunction,village,nighttime,straightandflat,car,untarred,weekday,clear,good,median,signage,rightangle,fatal
2013,atjunction,urban,nighttime,curvedandinclined,car,untarred,weekday,clear,good,median,signage,rightangle,fatal
2013,notatjunction,urban,nighttime,straightandflat,car,untarred,weekday,clear,good,median,signage,rightangle,fatal
2013,atjunction,village,nighttime,curvedandinclined,car,untarred,weekday,clear,good,median,signage,rightangle,fatal
2013,notatjunction,urban,nighttime,straightandflat,car,untarred,weekday,clear,good,median,signage,rightangle,fatal
2013,atjunction,urban,nighttime,curvedandinclined,car,untarred,weekday,clear,good,median,signage,rightangle,fatal
2013,notatjunction,village,nighttime,straightandflat,car,untarred,weekday,clear,good,median,signage,rightangle,fatal
2013,atjunction,urban,nighttime,curvedandinclined,car,untarred,weekday,clear,good,median,signage,rightangle,fatal
2013,notatjunction,urban,nighttime,straightandflat,car,untarred,weekday,clear,good,median,signage,rightangle,fatal
2013,atjunction,village,nighttime,curvedandinclined,car,untarred,weekday,clear,good,median,signage,rightangle,fatal
2013,notatjunction,urban,nighttime,straightandflat,car,untarred,weekday,clear,good,median,signage,rightangle,fatal
2013,atjunction,urban,nighttime,curvedandinclined,car,untarred,weekday,clear,good,median,signage,rightangle,fatal
2013,notatjunction,village,nighttime,straightandflat,car,untarred,weekday,clear,good,median,signage,rightangle,fatal
2013,atjunction,urban,nighttime,straightandflat,car,untarred,weekday,clear,good,median,signage,rightangle,fatal
2013,notatjunction,urban,nighttime,straightandflat,car,untarred,weekday,clear,good,median,signage,rightangle,fatal
2013,atjunction,village,nighttime,straightandflat,car,untarred,weekday,clear,good,median,signage,rightangle,fatal
2013,notatjunction,urban,nighttime,straightandflat,car,untarred,weekday,clear,good,median,signage,rightangle,fatal
2013,atjunction,urban,nighttime,straightandflat,car,untarred,weekday,clear,good,median,signage,rightangle,fatal
2013,notatjunction,village,nighttime,straightandflat,car,untarred,weekday,clear,good,median,signage,rightangle,fatal
2013,atjunction,urban,nighttime,straightandflat,car,untarred,weekday,clear,good,median,signage,rightangle,fatal
2013,notatjunction,urban,nighttime,straightandflat,car,untarred,weekday,clear,good,median,signage,rightangle,fatal
2013,atjunction,village,nighttime,straightandflat,car,untarred,weekday,clear,good,median,signage,rightangle,fatal
2013,notatjunction,urban,nighttime,straightandflat,car,untarred,weekday,clear,good,median,signage,rightangle,fatal
2013,atjunction,urban,nighttime,straightandflat,car,untarred,weekday,clear,good,median,signage,rightangle,fatal
2013,notatjunction,village,nighttime,straightandflat,car,untarred,weekday,clear,good,median,signage,rightangle,fatal
2013,atjunction,urban,nighttime,straightandflat,car,untarred,weekday,clear,good,median,signage,rightangle,fatal
2013,notatjunction,urban,nighttime,straightandflat,car,untarred,weekday,clear,good,median,signage,rightangle,fatal
2013,atjunction,village,nighttime,straightandflat,car,untarred,weekday,clear,good,median,signage,rightangle,fatal
2013,notatjunction,urban,nighttime,straightandflat,car,untarred,weekday,clear,good,median,signage,rightangle,fatal
2013,atjunction,urban,nighttime,straightandflat,car,untarred,weekday,clear,good,median,signage,rightangle,fatal
2013,notatjunction,village,nighttime,straightandflat,car,untarred,weekday,clear,good,median,signage,rightangle,fatal
2013,atjunction,urban,nighttime,straightandflat,car,untarred,weekday,clear,good,median,signage,rightangle,fatal
2013,notatjunction,urban,nighttime,straightandflat,car,untarred,weekday,clear,good,median,signage,rightangle,fatal
2013,atjunction,village,nighttime,straightandflat,car,untarred,weekday,clear,good,median,signage,rightangle,fatal
2013,notatjunction,urban,nighttime,straightandflat,car,untarred,weekday,clear,good,median,signage,rightangle,fatal
2013,atjunction,urban,nighttime,straightandflat,car,tarredwithpotholes,weekend,other,good,nomedian,signage,parkedvehicle,fatal
2013,notatjunction,village,nighttime,straightandflat,car,tarredwithpotholes,weekend,other,good,nomedian,signage,parkedvehicle,fatal
2013,atjunction,urban,nighttime,straightandflat,car,tarredwithpotholes,weekend,other,good,nomedian,signage,parkedvehicle,fatal
2013,notatjunction,urban,nighttime,straightandflat,car,tarredwithpotholes,weekend,other,good,nomedian,signage,parkedvehicle,fatal
2013,atjunction,village,nighttime,straightandflat,car,tarredwithpotholes,weekend,other,good,nomedian,signage,parkedvehicle,fatal
2013,notatjunction,urban,nighttime,straightandflat,car,tarredwithpotholes,weekend,other,good,nomedian,signage,parkedvehicle,fatal
2013,atjunction,urban,daytime,straightandflat,car,tarredwithpotholes,weekend,other,good,nomedian,signage,parkedvehicle,fatal
2013,notatjunction,village,nighttime,straightandflat,car,tarredwithpotholes,weekend,other,good,nomedian,signage,parkedvehicle,fatal
2013,atjunction,urban,daytime,straightandflat,car,tarredwithpotholes,weekend,other,good,nomedian,signage,parkedvehicle,fatal
2013,notatjunction,urban,nighttime,straightandflat,car,tarredwithpotholes,weekend,other,good,nomedian,signage,parkedvehicle,fatal
2013,atjunction,village,daytime,straightandflat,car,tarredwithpotholes,weekend,other,good,nomedian,signage,parkedvehicle,fatal
2013,notatjunction,urban,nighttime,straightandflat,car,tarredwithpotholes,weekend,other,good,nomedian,signage,parkedvehicle,fatal
2013,atjunction,urban,daytime,straightandflat,car,tarredwithpotholes,weekend,other,good,nomedian,signage,parkedvehicle,fatal
2013,notatjunction,village,nighttime,straightandflat,car,tarredwithpotholes,weekend,other,good,nomedian,signage,parkedvehicle,fatal
2013,atjunction,urban,daytime,straightandflat,car,tarredwithpotholes,weekend,other,good,nomedian,signage,parkedvehicle,fatal
2013,notatjunction,urban,nighttime,straightandflat,car,tarredwithpotholes,weekend,other,good,nomedian,signage,parkedvehicle,fatal
2013,atjunction,village,daytime,straightandflat,car,tarredwithpotholes,weekend,other,good,nomedian,signage,parkedvehicle,fatal
2013,notatjunction,urban,nighttime,straightandflat,car,tarredwithpotholes,weekend,other,good,nomedian,signage,parkedvehicle,fatal
2013,atjunction,urban,daytime,straightandflat,car,tarredwithpotholes,weekend,other,good,nomedian,signage,parkedvehicle,fatal
2013,notatjunction,village,nighttime,straightandflat,car,tarredwithpotholes,weekend,other,good,nomedian,signage,parkedvehicle,fatal
2013,atjunction,urban,daytime,straightandflat,car,tarredwithpotholes,weekend,other,good,nomedian,signage,parkedvehicle,fatal
2013,notatjunction,urban,nighttime,straightandflat,car,tarredwithpotholes,weekend,other,good,nomedian,signage,parkedvehicle,fatal
2013,atjunction,village,daytime,straightandflat,car,tarredandgood,weekday,clear,poor,nomedian,none,hitpedestrian,fatal
2013,notatjunction,urban,nighttime,straightandflat,car,tarredandgood,weekday,clear,poor,nomedian,none,hitpedestrian,fatal
2013,atjunction,urban,daytime,straightandflat,car,tarredandgood,weekday,clear,poor,nomedian,none,hitpedestrian,fatal
2013,notatjunction,village,nighttime,straightandflat,car,tarredandgood,weekday,clear,poor,nomedian,none,hitpedestrian,fatal
2013,atjunction,urban,daytime,straightandflat,car,tarredandgood,weekday,clear,poor,nomedian,none,hitpedestrian,fatal
2013,notatjunction,urban,nighttime,straightandflat,car,tarredandgood,weekday,clear,poor,nomedian,none,hitpedestrian,fatal
2013,atjunction,village,daytime,straightandflat,car,tarredandgood,weekday,clear,poor,nomedian,none,hitpedestrian,fatal
2013,notatjunction,urban,nighttime,straightandflat,car,tarredandgood,weekday,clear,poor,nomedian,none,hitpedestrian,fatal
2013,atjunction,urban,daytime,straightandflat,car,tarredandgood,weekday,clear,poor,nomedian,none,hitpedestrian,fatal
2013,notatjunction,village,nighttime,straightandflat,car,tarredandgood,weekday,clear,poor,nomedian,none,hitpedestrian,fatal
2013,atjunction,urban,daytime,straightandflat,car,tarredandgood,weekday,clear,poor,nomedian,none,hitpedestrian,fatal
2013,notatjunction,urban,nighttime,straightandflat,car,tarredandgood,weekday,clear,poor,nomedian,none,hitpedestrian,fatal
2013,atjunction,village,daytime,straightandflat,car,tarredandgood,weekday,clear,poor,nomedian,none,hitpedestrian,fatal
2013,notatjunction,urban,nighttime,straightandflat,car,tarredandgood,weekday,clear,poor,nomedian,none,hitpedestrian,fatal
2013,atjunction,urban,daytime,straightandflat,car,tarredandgood,weekday,clear,poor,nomedian,none,hitpedestrian,fatal
2013,notatjunction,village,nighttime,straightandflat,car,tarredandgood,weekday,clear,poor,nomedian,none,hitpedestrian,fatal
2013,atjunction,urban,daytime,straightandflat,car,tarredandgood,weekday,clear,poor,nomedian,none,hitpedestrian,fatal
2013,notatjunction,urban,nighttime,straightandflat,car,tarredandgood,weekday,clear,poor,nomedian,none,hitpedestrian,fatal
2013,atjunction,village,daytime,straightandflat,car,tarredandgood,weekday,clear,poor,nomedian,none,hitpedestrian,fatal
2013,notatjunction,urban,nighttime,straightandflat,car,tarredandgood,weekday,clear,poor,nomedian,none,hitpedestrian,fatal
2013,atjunction,urban,daytime,straightandflat,car,tarredandgood,weekday,clear,poor,nomedian,none,hitpedestrian,fatal
2013,notatjunction,village,nighttime,straightandflat,car,tarredandgood,weekday,clear,poor,nomedian,none,hitpedestrian,fatal
2013,atjunction,urban,daytime,straightandflat,car,tarredandgood,weekday,clear,poor,nomedian,none,hitpedestrian,fatal
2013,notatjunction,urban,nighttime,straightandflat,car,tarredandgood,weekday,clear,poor,nomedian,none,hitpedestrian,fatal
2013,atjunction,village,daytime,straightandflat,car,tarredandgood,weekday,clear,poor,nomedian,none,hitpedestrian,fatal
2013,notatjunction,urban,nighttime,straightandflat,car,tarredandgood,weekday,clear,poor,nomedian,none,hitpedestrian,fatal
2013,atjunction,urban,daytime,straightandflat,car,tarredandgood,weekday,clear,poor,nomedian,none,hitpedestrian,fatal
2013,notatjunction,village,nighttime,straightandflat,car,tarredandgood,weekday,clear,noshoulder,nomedian,none,rearend,fatal
2013,atjunction,urban,daytime,straightandflat,car,tarredandgood,weekday,clear,noshoulder,nomedian,none,rearend,fatal
2013,notatjunction,urban,nighttime,straightandflat,car,tarredandgood,weekday,clear,noshoulder,nomedian,none,rearend,fatal
2013,atjunction,village,daytime,straightandflat,car,tarredandgood,weekday,clear,noshoulder,nomedian,none,rearend,fatal
2013,notatjunction,urban,nighttime,straightandflat,car,tarredandgood,weekday,clear,noshoulder,nomedian,none,rearend,fatal
2013,atjunction,urban,daytime,straightandflat,car,tarredandgood,weekday,clear,noshoulder,nomedian,none,rearend,fatal
2013,notatjunction,village,nighttime,straightandflat,car,tarredandgood,weekday,clear,noshoulder,nomedian,none,rearend,fatal
2013,atjunction,urban,daytime,straightandflat,car,tarredandgood,weekday,clear,noshoulder,nomedian,none,rearend,fatal
2013,notatjunction,urban,nighttime,straightandflat,car,tarredandgood,weekday,clear,noshoulder,nomedian,none,rearend,fatal
2013,atjunction,village,daytime,straightandflat,car,tarredandgood,weekday,clear,noshoulder,nomedian,none,rearend,fatal
2013,notatjunction,urban,nighttime,straightandflat,car,tarredandgood,weekday,clear,noshoulder,nomedian,none,rearend,fatal
2013,atjunction,urban,daytime,straightandflat,hgv,tarredandgood,weekday,clear,noshoulder,nomedian,none,rearend,fatal
2013,notatjunction,village,nighttime,straightandflat,hgv,tarredandgood,weekday,clear,noshoulder,nomedian,none,rearend,fatal
2013,atjunction,urban,daytime,straightandflat,hgv,tarredandgood,weekday,clear,noshoulder,nomedian,none,rearend,fatal
2013,notatjunction,urban,nighttime,straightandflat,hgv,tarredandgood,weekday,clear,noshoulder,nomedian,none,rearend,fatal
2013,atjunction,village,daytime,straightandflat,hgv,tarredandgood,weekday,clear,noshoulder,nomedian,none,rearend,fatal
2013,notatjunction,urban,nighttime,straightandflat,hgv,tarredandgood,weekday,clear,noshoulder,nomedian,none,rearend,fatal
2013,atjunction,urban,daytime,straightandflat,hgv,tarredandgood,weekday,clear,noshoulder,nomedian,none,rearend,fatal
2013,notatjunction,village,nighttime,straightandflat,hgv,tarredandgood,weekday,clear,noshoulder,nomedian,none,rearend,fatal
2013,atjunction,urban,daytime,straightandflat,hgv,tarredandgood,weekday,clear,noshoulder,nomedian,none,rearend,fatal
2013,notatjunction,urban,nighttime,straightandflat,hgv,tarredandgood,weekday,clear,noshoulder,nomedian,none,rearend,fatal
2013,atjunction,village,daytime,straightandflat,hgv,tarredandgood,weekday,clear,noshoulder,nomedian,none,rearend,fatal
2013,notatjunction,urban,nighttime,straightandflat,hgv,tarredandgood,weekday,clear,noshoulder,nomedian,none,rearend,fatal
2013,atjunction,urban,daytime,straightandflat,hgv,tarredandgood,weekday,clear,noshoulder,nomedian,none,rearend,fatal
2013,notatjunction,village,nighttime,straightandflat,hgv,tarredandgood,weekday,clear,noshoulder,nomedian,none,rearend,fatal
2013,atjunction,village,daytime,straightandflat,hgv,tarredandgood,weekday,clear,noshoulder,nomedian,none,rearend,fatal
2013,notatjunction,urban,nighttime,straightandflat,hgv,tarredandgood,weekday,clear,noshoulder,nomedian,none,rearend,fatal
2013,atjunction,village,daytime,straightandflat,hgv,tarredandgood,weekday,clear,noshoulder,nomedian,none,rearend,fatal
2013,notatjunction,village,nighttime,straightandflat,hgv,tarredandgood,weekday,clear,noshoulder,nomedian,none,rearend,fatal
2013,atjunction,urban,daytime,straightandflat,hgv,tarredandgood,weekday,clear,noshoulder,nomedian,none,rearend,fatal
2013,notatjunction,village,nighttime,straightandflat,hgv,tarredandgood,weekday,clear,noshoulder,nomedian,none,rearend,fatal
2013,atjunction,village,daytime,straightandflat,hgv,tarredandgood,weekday,clear,noshoulder,nomedian,none,rearend,fatal
2013,notatjunction,urban,nighttime,straightandflat,hgv,tarredandgood,weekday,clear,noshoulder,nomedian,none,rearend,fatal
2013,atjunction,village,daytime,straightandflat,hgv,tarredandgood,weekday,clear,noshoulder,nomedian,none,rearend,fatal
2013,notatjunction,village,nighttime,straightandflat,hgv,tarredandgood,weekday,clear,noshoulder,nomedian,none,rearend,fatal
2013,atjunction,urban,daytime,straightandflat,hgv,tarredandgood,weekday,clear,noshoulder,nomedian,none,rearend,fatal
2013,notatjunction,village,nighttime,straightandflat,hgv,tarredandgood,weekday,clear,noshoulder,nomedian,none,rearend,fatal
2013,atjunction,village,daytime,straightandflat,hgv,tarredandgood,weekday,clear,noshoulder,nomedian,none,rearend,fatal
2013,notatjunction,urban,nighttime,straightandflat,hgv,tarredandgood,weekday,clear,noshoulder,nomedian,none,rearend,fatal
2013,atjunction,village,daytime,straightandflat,hgv,tarredandgood,weekday,clear,noshoulder,nomedian,none,rearend,fatal
2013,notatjunction,village,nighttime,straightandflat,bus,tarredandgood,weekday,clear,noshoulder,nomedian,none,rearend,fatal
2013,atjunction,urban,daytime,straightandflat,bus,tarredandgood,weekday,clear,noshoulder,nomedian,none,rearend,fatal
2013,notatjunction,village,nighttime,straightandflat,bus,tarredandgood,weekday,clear,noshoulder,nomedian,none,rearend,fatal
2013,atjunction,village,daytime,straightandflat,bus,tarredandgood,weekday,clear,noshoulder,nomedian,none,rearend,fatal
2013,notatjunction,urban,nighttime,straightandflat,bus,tarredandgood,weekday,clear,noshoulder,nomedian,none,rearend,fatal
2013,atjunction,village,daytime,straightandflat,bus,tarredandgood,weekday,clear,noshoulder,nomedian,none,rearend,fatal
2013,notatjunction,village,nighttime,straightandflat,bus,tarredandgood,weekday,clear,noshoulder,nomedian,none,rearend,fatal
2013,atjunction,urban,daytime,straightandflat,bus,tarredandgood,weekday,clear,noshoulder,nomedian,none,rearend,fatal
2013,notatjunction,village,nighttime,straightandflat,bus,tarredandgood,weekday,clear,noshoulder,nomedian,none,rearend,fatal
2013,atjunction,village,daytime,straightandflat,bus,tarredandgood,weekday,clear,noshoulder,nomedian,none,rearend,fatal
2013,notatjunction,urban,nighttime,straightandflat,bus,tarredandgood,weekday,clear,noshoulder,nomedian,none,rearend,fatal
2013,atjunction,village,daytime,straightandflat,bus,tarredandgood,weekday,clear,noshoulder,nomedian,none,rearend,fatal
2013,notatjunction,village,nighttime,straightandflat,bus,tarredandgood,weekday,clear,noshoulder,nomedian,none,rearend,fatal
2013,atjunction,urban,daytime,straightandflat,bus,tarredandgood,weekday,clear,noshoulder,nomedian,none,rearend,fatal
2013,notatjunction,village,nighttime,straightandflat,bus,tarredandgood,weekday,clear,noshoulder,nomedian,none,rearend,fatal
2013,atjunction,village,daytime,straightandflat,bus,tarredandgood,weekday,clear,noshoulder,nomedian,none,rearend,fatal
2013,notatjunction,urban,nighttime,straightandflat,bus,tarredandgood,weekday,clear,noshoulder,nomedian,none,rearend,fatal
2013,atjunction,village,daytime,straightandflat,bus,tarredandgood,weekday,clear,noshoulder,nomedian,none,rearend,fatal
2013,notatjunction,village,nighttime,straightandflat,bus,tarredandgood,weekday,clear,noshoulder,nomedian,none,rearend,fatal
2013,atjunction,urban,daytime,straightandflat,bus,tarredandgood,weekday,clear,noshoulder,nomedian,none,rearend,fatal
2013,notatjunction,village,nighttime,straightandflat,bus,tarredandgood,weekday,clear,noshoulder,nomedian,none,rearend,fatal
2013,atjunction,village,daytime,straightandflat,bus,tarredandgood,weekday,clear,noshoulder,nomedian,none,rearend,fatal
2013,notatjunction,urban,nighttime,straightandflat,bus,tarredandgood,weekday,clear,noshoulder,nomedian,none,rearend,fatal
2013,atjunction,village,daytime,straightandflat,bus,tarredandgood,weekday,clear,noshoulder,nomedian,none,rearend,fatal
2013,notatjunction,village,nighttime,straightandflat,bus,tarredandgood,weekday,clear,noshoulder,nomedian,none,rearend,fatal
2013,atjunction,urban,daytime,straightandflat,bus,tarredandgood,weekday,clear,noshoulder,nomedian,none,rearend,fatal
2013,notatjunction,village,nighttime,straightandflat,bus,tarredandgood,weekday,clear,noshoulder,nomedian,none,rearend,fatal
2013,atjunction,village,daytime,straightandflat,bus,tarredandgood,weekday,clear,noshoulder,nomedian,none,rearend,fatal
2013,notatjunction,urban,nighttime,straightandflat,bus,tarredandgood,weekday,clear,noshoulder,nomedian,none,rearend,fatal
2013,atjunction,village,daytime,straightandflat,bus,tarredandgood,weekday,clear,noshoulder,nomedian,none,rearend,fatal
2013,notatjunction,village,nighttime,straightandflat,bus,tarredandgood,weekday,clear,noshoulder,nomedian,none,rearend,fatal
2013,atjunction,urban,daytime,straightandflat,bus,tarredandgood,weekday,clear,noshoulder,nomedian,none,rearend,fatal
2013,notatjunction,village,nighttime,straightandflat,bus,tarredandgood,weekday,clear,noshoulder,nomedian,none,rearend,fatal
2013,atjunction,village,daytime,straightandflat,bus,tarredandgood,weekday,clear,noshoulder,nomedian,none,rearend,fatal
2013,notatjunction,urban,nighttime,straightandflat,bus,tarredandgood,weekday,clear,noshoulder,nomedian,none,rearend,fatal
2013,atjunction,village,daytime,straightandflat,bus,tarredandgood,weekday,clear,noshoulder,nomedian,none,rearend,fatal
2013,notatjunction,village,nighttime,straightandflat,bus,tarredandgood,weekday,clear,noshoulder,nomedian,none,rearend,fatal
2013,atjunction,urban,daytime,straightandflat,bus,tarredandgood,weekday,clear,noshoulder,nomedian,none,rearend,fatal
2013,notatjunction,village,nighttime,straightandflat,bus,tarredandgood,weekday,clear,noshoulder,nomedian,none,rearend,fatal
2013,atjunction,village,daytime,straightandflat,bus,tarredandgood,weekday,clear,noshoulder,nomedian,none,rearend,fatal
2013,notatjunction,urban,nighttime,straightandflat,bus,tarredandgood,weekday,clear,noshoulder,nomedian,none,rearend,fatal
2013,atjunction,village,daytime,straightandflat,bus,tarredandgood,weekday,clear,noshoulder,nomedian,none,rearend,fatal
2013,notatjunction,village,nighttime,straightandflat,bus,tarredandgood,weekday,clear,noshoulder,nomedian,none,rearend,fatal
2013,atjunction,urban,daytime,straightandflat,bus,tarredandgood,weekday,clear,noshoulder,nomedian,none,rearend,fatal
2013,notatjunction,village,nighttime,straightandflat,bus,tarredandgood,weekday,clear,noshoulder,nomedian,none,rearend,fatal
2013,atjunction,village,daytime,straightandflat,bus,tarredandgood,weekday,clear,noshoulder,nomedian,none,rearend,fatal
2013,notatjunction,urban,nighttime,straightandflat,bus,tarredandgood,weekday,clear,noshoulder,nomedian,none,rearend,fatal
2013,atjunction,village,daytime,straightandflat,motorcycle,tarredandgood,weekday,clear,noshoulder,nomedian,none,rearend,fatal
2013,notatjunction,village,nighttime,straightandflat,motorcycle,tarredandgood,weekday,clear,noshoulder,nomedian,none,rearend,fatal
2013,atjunction,urban,daytime,straightandflat,motorcycle,tarredandgood,weekday,clear,noshoulder,nomedian,none,rearend,fatal
2013,notatjunction,village,nighttime,straightandflat,motorcycle,tarredandgood,weekday,clear,noshoulder,nomedian,none,rearend,fatal
2013,atjunction,village,daytime,straightandflat,motorcycle,tarredandgood,weekday,clear,noshoulder,nomedian,none,rearend,fatal
2013,notatjunction,urban,nighttime,straightandflat,motorcycle,tarredandgood,weekday,clear,noshoulder,nomedian,none,rearend,fatal
2013,atjunction,village,daytime,straightandflat,motorcycle,tarredandgood,weekday,clear,noshoulder,nomedian,none,rearend,fatal
2013,notatjunction,village,nighttime,straightandflat,motorcycle,tarredandgood,weekday,clear,noshoulder,nomedian,none,rearend,fatal
2013,atjunction,urban,daytime,straightandflat,motorcycle,tarredandgood,weekday,clear,noshoulder,nomedian,none,rearend,fatal
2013,notatjunction,village,nighttime,straightandflat,motorcycle,tarredandgood,weekday,clear,noshoulder,nomedian,none,rearend,fatal
2013,atjunction,village,daytime,straightandflat,motorcycle,tarredandgood,weekday,clear,noshoulder,nomedian,none,rearend,fatal
2013,notatjunction,urban,nighttime,straightandflat,motorcycle,tarredandgood,weekday,clear,noshoulder,nomedian,none,rearend,fatal
2013,atjunction,village,daytime,straightandflat,motorcycle,tarredandgood,weekday,clear,noshoulder,nomedian,none,rearend,fatal
2013,notatjunction,village,nighttime,straightandflat,motorcycle,tarredandgood,weekday,clear,noshoulder,nomedian,none,rearend,fatal
2013,atjunction,urban,daytime,straightandflat,motorcycle,tarredandgood,weekday,clear,noshoulder,nomedian,none,rearend,fatal
2013,notatjunction,village,nighttime,straightandflat,motorcycle,tarredandgood,weekday,clear,noshoulder,nomedian,none,rearend,fatal
2013,atjunction,village,daytime,straightandflat,motorcycle,tarredandgood,weekday,clear,noshoulder,nomedian,none,rearend,fatal
2013,notatjunction,urban,nighttime,straightandflat,motorcycle,tarredandgood,weekday,clear,noshoulder,nomedian,none,rearend,fatal
2013,atjunction,village,daytime,straightandflat,motorcycle,tarredandgood,weekday,clear,noshoulder,nomedian,none,rearend,fatal
2013,notatjunction,village,nighttime,straightandflat,motorcycle,tarredandgood,weekday,clear,noshoulder,nomedian,none,rearend,fatal
2013,atjunction,urban,daytime,straightandflat,motorcycle,tarredandgood,weekday,clear,noshoulder,nomedian,none,rearend,fatal
2013,notatjunction,village,nighttime,straightandflat,motorcycle,tarredandgood,weekday,clear,noshoulder,nomedian,none,rearend,fatal
2013,atjunction,village,daytime,straightandflat,motorcycle,tarredandgood,weekday,clear,noshoulder,nomedian,none,rearend,fatal
2013,notatjunction,urban,nighttime,straightandflat,motorcycle,tarredandgood,weekday,clear,noshoulder,nomedian,none,rearend,fatal
2013,atjunction,village,daytime,straightandflat,motorcycle,untarred,weekend,other,noshoulder,nomedian,signage,hitobjectoffrd,fatal
2013,notatjunction,village,nighttime,straightandflat,motorcycle,untarred,weekend,other,noshoulder,nomedian,signage,hitobjectoffrd,fatal
2013,atjunction,urban,daytime,straightandflat,motorcycle,untarred,weekend,other,noshoulder,nomedian,signage,hitobjectoffrd,fatal
2013,notatjunction,village,nighttime,straightandflat,motorcycle,untarred,weekend,other,noshoulder,nomedian,signage,hitobjectoffrd,fatal
2013,atjunction,village,daytime,straightandflat,motorcycle,untarred,weekend,other,noshoulder,nomedian,signage,hitobjectoffrd,fatal
2013,notatjunction,urban,nighttime,straightandflat,motorcycle,untarred,weekend,other,noshoulder,nomedian,signage,hitobjectoffrd,fatal
2013,atjunction,village,daytime,straightandflat,motorcycle,untarred,weekend,other,noshoulder,nomedian,signage,hitobjectoffrd,fatal
2013,notatjunction,village,nighttime,straightandflat,motorcycle,untarred,weekend,other,noshoulder,nomedian,signage,hitobjectoffrd,fatal
2013,atjunction,urban,daytime,straightandflat,motorcycle,untarred,weekend,other,noshoulder,nomedian,signage,hitobjectoffrd,fatal
2013,notatjunction,village,nighttime,straightandflat,motorcycle,untarred,weekend,other,noshoulder,nomedian,signage,hitobjectoffrd,fatal
2013,atjunction,village,daytime,straightandflat,motorcycle,untarred,weekend,other,noshoulder,nomedian,signage,hitobjectoffrd,fatal
2013,notatjunction,urban,nighttime,straightandflat,motorcycle,untarred,weekend,other,noshoulder,nomedian,signage,hitobjectoffrd,fatal
2013,atjunction,village,daytime,straightandflat,motorcycle,untarred,weekend,other,noshoulder,nomedian,signage,hitobjectoffrd,fatal
2013,notatjunction,village,nighttime,straightandflat,motorcycle,untarred,weekend,other,noshoulder,nomedian,signage,hitobjectoffrd,fatal
2013,atjunction,urban,daytime,straightandflat,motorcycle,untarred,weekend,other,noshoulder,nomedian,signage,hitobjectoffrd,fatal
2013,notatjunction,village,nighttime,straightandflat,motorcycle,untarred,weekend,other,noshoulder,nomedian,signage,hitobjectoffrd,fatal
2013,atjunction,village,daytime,straightandflat,motorcycle,untarred,weekend,other,noshoulder,nomedian,signage,hitobjectoffrd,fatal
2013,notatjunction,urban,nighttime,straightandflat,motorcycle,untarred,weekend,other,noshoulder,nomedian,signage,hitobjectoffrd,fatal
2013,atjunction,village,daytime,straightandflat,motorcycle,untarred,weekend,other,noshoulder,nomedian,signage,hitobjectoffrd,fatal
2013,notatjunction,village,nighttime,straightandflat,motorcycle,untarred,weekend,other,noshoulder,nomedian,signage,hitobjectoffrd,fatal
2013,atjunction,urban,daytime,straightandflat,motorcycle,untarred,weekend,other,noshoulder,nomedian,signage,hitobjectoffrd,fatal
2013,notatjunction,village,nighttime,straightandflat,motorcycle,tarredwithpotholes,weekday,clear,good,nomedian,signage,other,fatal
2013,atjunction,village,daytime,straightandflat,motorcycle,tarredwithpotholes,weekday,clear,good,nomedian,signage,other,fatal
2013,notatjunction,urban,nighttime,straightandflat,motorcycle,tarredwithpotholes,weekday,clear,good,nomedian,signage,other,fatal
2013,atjunction,village,daytime,straightandflat,motorcycle,tarredwithpotholes,weekday,clear,good,nomedian,signage,other,fatal
2013,notatjunction,village,nighttime,straightandflat,motorcycle,tarredwithpotholes,weekday,clear,good,nomedian,signage,other,fatal
2013,atjunction,urban,daytime,straightandflat,motorcycle,tarredwithpotholes,weekday,clear,good,nomedian,signage,other,fatal
2013,notatjunction,village,nighttime,straightandflat,motorcycle,tarredwithpotholes,weekday,clear,good,nomedian,signage,other,fatal
2013,atjunction,rural,daytime,straightandflat,motorcycle,tarredwithpotholes,weekday,clear,good,nomedian,signage,other,fatal
2013,notatjunction,urban,nighttime,straightandflat,motorcycle,tarredwithpotholes,weekday,clear,good,nomedian,signage,other,fatal
2013,atjunction,village,daytime,straightandflat,motorcycle,tarredwithpotholes,weekday,clear,good,nomedian,signage,other,fatal
2013,notatjunction,rural,nighttime,straightandflat,motorcycle,tarredwithpotholes,weekday,clear,good,nomedian,signage,other,fatal
2013,atjunction,urban,daytime,straightandflat,motorcycle,tarredwithpotholes,weekday,clear,good,nomedian,signage,other,fatal
2013,notatjunction,village,nighttime,straightandflat,motorcycle,tarredwithpotholes,weekday,clear,good,nomedian,signage,other,fatal
2013,atjunction,rural,daytime,straightandflat,motorcycle,tarredwithpotholes,weekday,clear,good,nomedian,signage,other,fatal
2013,notatjunction,urban,nighttime,straightandflat,motorcycle,tarredwithpotholes,weekday,clear,good,nomedian,signage,other,fatal
2013,atjunction,village,daytime,straightandflat,motorcycle,tarredandgood,weekday,clear,poor,nomedian,signage,animal,fatal
2013,notatjunction,rural,nighttime,straightandflat,motorcycle,tarredandgood,weekday,clear,poor,nomedian,signage,animal,fatal
2013,atjunction,urban,daytime,straightandflat,motorcycle,tarredandgood,weekday,clear,poor,nomedian,signage,animal,fatal
2013,notatjunction,village,nighttime,straightandflat,motorcycle,tarredandgood,weekday,clear,poor,nomedian,signage,animal,fatal
2013,atjunction,rural,daytime,straightandflat,motorcycle,tarredandgood,weekday,clear,poor,nomedian,signage,animal,fatal
2013,notatjunction,urban,nighttime,straightandflat,motorcycle,tarredandgood,weekday,clear,poor,nomedian,signage,animal,fatal
2013,atjunction,village,daytime,straightandflat,motorcycle,tarredandgood,weekday,clear,poor,nomedian,signage,animal,fatal
2013,notatjunction,rural,nighttime,straightandflat,motorcycle,tarredandgood,weekday,clear,poor,nomedian,signage,animal,fatal
2013,atjunction,urban,daytime,straightandflat,motorcycle,tarredandgood,weekday,clear,poor,nomedian,signage,animal,fatal
2013,notatjunction,village,nighttime,straightandflat,motorcycle,tarredandgood,weekday,clear,poor,nomedian,signage,animal,fatal
2013,atjunction,rural,daytime,straightandflat,motorcycle,tarredandgood,weekday,clear,poor,nomedian,signage,animal,fatal
2013,notatjunction,urban,nighttime,straightandflat,motorcycle,tarredandgood,weekday,clear,poor,nomedian,signage,animal,fatal
2013,atjunction,village,daytime,straightandflat,motorcycle,tarredandgood,weekday,clear,poor,nomedian,signage,animal,fatal
2013,notatjunction,rural,nighttime,straightandflat,motorcycle,tarredandgood,weekday,clear,poor,nomedian,signage,animal,fatal
2013,atjunction,urban,daytime,straightandflat,motorcycle,tarredandgood,weekday,clear,poor,nomedian,signage,animal,fatal
2013,notatjunction,village,nighttime,straightandflat,motorcycle,tarredandgood,weekday,clear,poor,nomedian,signage,animal,fatal
2013,atjunction,rural,daytime,straightandflat,motorcycle,tarredandgood,weekday,clear,poor,nomedian,signage,animal,fatal
2013,notatjunction,urban,nighttime,straightandflat,motorcycle,tarredandgood,weekday,clear,poor,nomedian,signage,animal,fatal
2013,atjunction,village,daytime,straightandflat,motorcycle,tarredandgood,weekday,clear,poor,nomedian,signage,animal,fatal
2013,notatjunction,rural,nighttime,straightandflat,motorcycle,tarredandgood,weekday,clear,poor,nomedian,signage,animal,fatal
2013,atjunction,urban,daytime,straightandflat,motorcycle,tarredandgood,weekday,clear,poor,nomedian,signage,animal,fatal
2013,notatjunction,village,nighttime,straightandflat,motorcycle,tarredandgood,weekday,clear,poor,nomedian,signage,animal,fatal
2013,atjunction,rural,daytime,straightandflat,motorcycle,tarredandgood,weekday,clear,poor,nomedian,signage,animal,fatal
2013,notatjunction,urban,nighttime,straightandflat,motorcycle,tarredandgood,weekday,clear,poor,nomedian,signage,animal,fatal
2013,atjunction,village,daytime,straightandflat,motorcycle,tarredwithpotholes,weekend,clear,noshoulder,nomedian,none,headon,fatal
2013,notatjunction,rural,nighttime,straightandflat,motorcycle,tarredwithpotholes,weekend,clear,noshoulder,nomedian,none,headon,fatal
2013,atjunction,urban,daytime,straightandflat,motorcycle,tarredwithpotholes,weekend,clear,noshoulder,nomedian,none,headon,fatal
2013,notatjunction,village,nighttime,straightandflat,motorcycle,tarredwithpotholes,weekend,clear,noshoulder,nomedian,none,headon,fatal
2013,atjunction,rural,daytime,straightandflat,motorcycle,tarredwithpotholes,weekend,clear,noshoulder,nomedian,none,headon,fatal
2013,notatjunction,urban,nighttime,straightandflat,motorcycle,tarredwithpotholes,weekend,clear,noshoulder,nomedian,none,headon,fatal
2013,atjunction,village,daytime,straightandflat,motorcycle,tarredwithpotholes,weekend,clear,noshoulder,nomedian,none,headon,fatal
2013,notatjunction,rural,nighttime,straightandflat,motorcycle,tarredwithpotholes,weekend,clear,noshoulder,nomedian,none,headon,fatal
2013,atjunction,urban,daytime,straightandflat,motorcycle,tarredwithpotholes,weekend,clear,noshoulder,nomedian,none,headon,fatal
2013,notatjunction,village,nighttime,straightandflat,motorcycle,tarredwithpotholes,weekend,clear,noshoulder,nomedian,none,headon,fatal
2013,atjunction,rural,daytime,straightandflat,motorcycle,tarredwithpotholes,weekend,clear,noshoulder,nomedian,none,headon,fatal
2013,notatjunction,urban,nighttime,straightandflat,motorcycle,tarredwithpotholes,weekend,clear,noshoulder,nomedian,none,headon,fatal
2013,atjunction,village,daytime,straightandflat,motorcycle,tarredwithpotholes,weekend,clear,noshoulder,nomedian,none,headon,fatal
2013,notatjunction,rural,nighttime,straightandflat,motorcycle,tarredwithpotholes,weekend,clear,noshoulder,nomedian,none,headon,fatal
2013,atjunction,urban,daytime,straightandflat,motorcycle,tarredwithpotholes,weekend,clear,noshoulder,nomedian,none,headon,fatal
2013,notatjunction,village,nighttime,straightandflat,motorcycle,tarredwithpotholes,weekend,clear,noshoulder,nomedian,none,headon,fatal
2013,atjunction,rural,daytime,straightandflat,motorcycle,tarredwithpotholes,weekend,clear,noshoulder,nomedian,none,headon,fatal
2013,notatjunction,urban,nighttime,straightandflat,pickup,tarredwithpotholes,weekend,clear,noshoulder,nomedian,none,headon,fatal
2013,atjunction,village,daytime,straightandflat,pickup,tarredwithpotholes,weekend,clear,noshoulder,nomedian,none,headon,fatal
2013,notatjunction,rural,nighttime,straightandflat,pickup,tarredwithpotholes,weekend,clear,noshoulder,nomedian,none,headon,fatal
2013,atjunction,urban,daytime,straightandflat,pickup,tarredwithpotholes,weekend,clear,noshoulder,nomedian,none,headon,fatal
2013,notatjunction,village,nighttime,straightandflat,pickup,tarredwithpotholes,weekend,clear,noshoulder,nomedian,none,headon,fatal
2013,atjunction,rural,daytime,straightandflat,pickup,tarredwithpotholes,weekend,clear,noshoulder,nomedian,none,headon,fatal
2013,notatjunction,urban,nighttime,straightandflat,pickup,tarredwithpotholes,weekend,clear,noshoulder,nomedian,none,headon,fatal
2013,atjunction,village,daytime,straightandflat,pickup,tarredwithpotholes,weekend,clear,noshoulder,nomedian,none,headon,fatal
2013,notatjunction,rural,nighttime,straightandflat,pickup,tarredwithpotholes,weekend,clear,noshoulder,nomedian,none,headon,fatal
2013,atjunction,urban,daytime,straightandflat,pickup,tarredwithpotholes,weekend,clear,noshoulder,nomedian,none,headon,fatal
2013,notatjunction,village,nighttime,straightandflat,pickup,tarredwithpotholes,weekend,clear,noshoulder,nomedian,none,headon,fatal
2013,atjunction,rural,daytime,straightandflat,pickup,tarredwithpotholes,weekend,clear,noshoulder,nomedian,none,headon,fatal
2013,notatjunction,urban,nighttime,straightandflat,pickup,tarredwithpotholes,weekend,clear,noshoulder,nomedian,none,headon,fatal
2013,atjunction,village,daytime,straightandflat,pickup,tarredwithpotholes,weekend,clear,noshoulder,nomedian,none,headon,fatal
2013,notatjunction,rural,nighttime,straightandflat,pickup,tarredwithpotholes,weekend,clear,noshoulder,nomedian,none,headon,fatal
2013,atjunction,urban,daytime,straightandflat,pickup,untarred,weekday,clear,noshoulder,nomedian,signage,ranoffroad,fatal
2013,notatjunction,village,nighttime,straightandflat,pickup,untarred,weekday,clear,noshoulder,nomedian,signage,ranoffroad,fatal
2013,atjunction,rural,daytime,straightandflat,pickup,untarred,weekday,clear,noshoulder,nomedian,signage,ranoffroad,fatal
2013,notatjunction,urban,nighttime,straightandflat,pickup,untarred,weekday,clear,noshoulder,nomedian,signage,ranoffroad,fatal
2013,atjunction,village,daytime,straightandflat,pickup,untarred,weekday,clear,noshoulder,nomedian,signage,ranoffroad,fatal
2013,notatjunction,rural,nighttime,straightandflat,pickup,untarred,weekday,clear,noshoulder,nomedian,signage,ranoffroad,fatal
2013,atjunction,urban,daytime,straightandflat,pickup,untarred,weekday,clear,noshoulder,nomedian,signage,ranoffroad,fatal
2013,notatjunction,village,nighttime,straightandflat,pickup,untarred,weekday,clear,noshoulder,nomedian,signage,ranoffroad,fatal
2013,atjunction,rural,daytime,straightandflat,bicycle,untarred,weekday,clear,noshoulder,nomedian,signage,ranoffroad,fatal
2013,notatjunction,urban,nighttime,straightandflat,bicycle,untarred,weekday,clear,noshoulder,nomedian,signage,ranoffroad,fatal
2013,atjunction,village,daytime,straightandflat,bicycle,untarred,weekday,clear,noshoulder,nomedian,signage,ranoffroad,fatal
2013,notatjunction,rural,nighttime,straightandflat,bicycle,untarred,weekday,clear,noshoulder,nomedian,signage,ranoffroad,fatal
2013,atjunction,urban,daytime,straightandflat,bicycle,untarred,weekday,clear,noshoulder,nomedian,signage,ranoffroad,fatal
2013,notatjunction,village,nighttime,straightandflat,bicycle,untarred,weekday,clear,noshoulder,nomedian,signage,ranoffroad,fatal
2013,atjunction,rural,daytime,straightandflat,bicycle,untarred,weekday,clear,noshoulder,nomedian,signage,ranoffroad,fatal
2013,notatjunction,urban,nighttime,straightandflat,bicycle,untarred,weekday,clear,noshoulder,nomedian,signage,ranoffroad,fatal
2013,atjunction,village,daytime,straightandflat,bicycle,untarred,weekday,clear,noshoulder,nomedian,signage,ranoffroad,fatal
2013,notatjunction,rural,nighttime,straightandflat,other,untarred,weekday,clear,noshoulder,nomedian,signage,ranoffroad,fatal
2013,atjunction,urban,daytime,straightandflat,other,untarred,weekday,clear,noshoulder,nomedian,signage,ranoffroad,fatal
2013,notatjunction,village,nighttime,straightandflat,other,untarred,weekday,clear,noshoulder,nomedian,signage,ranoffroad,fatal
2013,atjunction,rural,daytime,straightandflat,other,untarred,weekday,clear,noshoulder,nomedian,signage,ranoffroad,fatal
2013,notatjunction,urban,nighttime,straightandflat,other,tarredwithpotholes,weekend,clear,good,median,signage,sideswipe,fatal
2013,atjunction,village,daytime,straightandflat,other,tarredwithpotholes,weekend,clear,good,median,signage,sideswipe,fatal
2013,notatjunction,rural,nighttime,straightandflat,car,tarredwithpotholes,weekend,clear,good,median,signage,sideswipe,fatal
2013,atjunction,urban,daytime,straightandflat,car,tarredwithpotholes,weekend,clear,good,median,signage,sideswipe,fatal
2013,notatjunction,village,nighttime,straightandflat,car,tarredwithpotholes,weekend,clear,good,median,signage,sideswipe,fatal
2013,atjunction,rural,daytime,straightandflat,car,tarredwithpotholes,weekend,clear,good,median,signage,sideswipe,fatal
2013,notatjunction,urban,nighttime,straightandflat,car,tarredwithpotholes,weekend,clear,good,median,signage,sideswipe,fatal
2013,atjunction,village,daytime,straightandflat,car,tarredwithpotholes,weekend,clear,good,median,signage,sideswipe,fatal
2013,notatjunction,rural,nighttime,straightandflat,car,tarredwithpotholes,weekend,clear,good,median,signage,sideswipe,fatal
2013,atjunction,urban,daytime,straightandflat,car,tarredwithpotholes,weekend,clear,good,median,signage,sideswipe,fatal
2013,notatjunction,village,nighttime,straightandflat,car,tarredwithpotholes,weekend,clear,good,median,signage,sideswipe,fatal
2013,atjunction,rural,daytime,straightandflat,car,tarredwithpotholes,weekend,clear,good,median,signage,sideswipe,fatal
2013,notatjunction,urban,nighttime,straightandflat,car,tarredwithpotholes,weekend,clear,good,median,signage,sideswipe,fatal
2013,atjunction,village,daytime,straightandflat,car,tarredwithpotholes,weekend,clear,good,median,signage,sideswipe,fatal
2013,notatjunction,rural,nighttime,straightandflat,car,tarredwithpotholes,weekend,clear,good,median,signage,sideswipe,fatal
2013,atjunction,urban,daytime,straightandflat,car,tarredwithpotholes,weekend,clear,good,median,signage,sideswipe,fatal
2013,notatjunction,village,nighttime,straightandflat,car,tarredwithpotholes,weekend,clear,good,median,signage,sideswipe,fatal
2013,atjunction,rural,daytime,straightandflat,car,tarredwithpotholes,weekend,clear,good,median,signage,sideswipe,fatal
2013,notatjunction,urban,nighttime,straightandflat,car,tarredwithpotholes,weekend,clear,good,median,signage,sideswipe,fatal
2013,atjunction,village,daytime,straightandflat,car,tarredwithpotholes,weekend,clear,good,median,signage,sideswipe,fatal
2013,notatjunction,rural,nighttime,straightandflat,car,tarredwithpotholes,weekend,clear,good,median,signage,sideswipe,fatal
2013,atjunction,urban,daytime,straightandflat,car,tarredwithpotholes,weekend,clear,good,median,signage,sideswipe,fatal
2013,notatjunction,village,nighttime,straightandflat,car,tarredwithpotholes,weekend,clear,good,median,signage,sideswipe,fatal
2013,atjunction,rural,daytime,straightandflat,car,tarredwithpotholes,weekend,clear,good,median,signage,sideswipe,fatal
2013,notatjunction,urban,nighttime,straightandflat,car,tarredwithpotholes,weekend,clear,good,median,signage,sideswipe,fatal
2013,atjunction,village,daytime,straightandflat,car,tarredwithpotholes,weekend,clear,good,median,signage,sideswipe,fatal
2013,notatjunction,rural,nighttime,straightandflat,car,tarredwithpotholes,weekend,clear,good,median,signage,sideswipe,fatal
2013,atjunction,urban,daytime,straightandflat,car,tarredwithpotholes,weekend,clear,good,median,signage,sideswipe,fatal
2013,notatjunction,village,nighttime,straightandflat,car,tarredwithpotholes,weekend,clear,good,median,signage,sideswipe,fatal
2013,atjunction,rural,daytime,straightandflat,car,tarredwithpotholes,weekend,clear,good,median,signage,sideswipe,fatal
2013,notatjunction,urban,nighttime,straightandflat,car,tarredwithpotholes,weekend,clear,good,median,signage,sideswipe,fatal
2013,atjunction,village,daytime,straightandflat,car,tarredwithpotholes,weekend,clear,good,median,signage,sideswipe,fatal
2013,notatjunction,rural,nighttime,straightandflat,car,tarredwithpotholes,weekend,clear,good,median,signage,sideswipe,fatal
2013,atjunction,urban,daytime,straightandflat,car,tarredwithpotholes,weekend,clear,good,median,signage,sideswipe,fatal
2013,notatjunction,village,nighttime,straightandflat,car,tarredwithpotholes,weekend,clear,good,median,signage,sideswipe,fatal
2013,atjunction,rural,daytime,straightandflat,car,tarredwithpotholes,weekend,clear,good,median,signage,sideswipe,fatal
2013,notatjunction,urban,nighttime,straightandflat,car,tarredwithpotholes,weekend,clear,good,median,signage,sideswipe,fatal
2013,atjunction,village,daytime,straightandflat,car,tarredwithpotholes,weekend,clear,good,median,signage,sideswipe,fatal
2013,notatjunction,rural,nighttime,straightandflat,car,tarredwithpotholes,weekend,clear,good,median,signage,sideswipe,fatal
2013,atjunction,urban,daytime,straightandflat,car,tarredwithpotholes,weekend,clear,good,median,signage,sideswipe,fatal
2014,notatjunction,urban,nighttime,straightandflat,car,tarredwithpotholes,weekend,clear,good,median,signage,sideswipe,fatal
2014,atjunction,urban,nighttime,curvedandinclined,car,tarredwithpotholes,weekend,clear,good,median,signage,sideswipe,fatal
2014,notatjunction,urban,nighttime,straightandflat,car,tarredwithpotholes,weekend,clear,good,median,signage,sideswipe,fatal
2014,atjunction,urban,nighttime,curvedandinclined,car,tarredwithpotholes,weekend,clear,good,median,signage,sideswipe,fatal
2014,notatjunction,village,nighttime,straightandflat,car,tarredwithpotholes,weekend,clear,good,median,signage,sideswipe,fatal
2014,atjunction,urban,nighttime,curvedandinclined,car,tarredwithpotholes,weekend,clear,good,median,signage,sideswipe,fatal
2014,notatjunction,urban,nighttime,straightandflat,car,tarredwithpotholes,weekend,clear,good,median,signage,sideswipe,fatal
2014,atjunction,village,nighttime,curvedandinclined,car,tarredwithpotholes,weekend,clear,good,median,signage,sideswipe,fatal
2014,notatjunction,urban,nighttime,straightandflat,car,tarredwithpotholes,weekend,clear,good,median,signage,sideswipe,fatal
2014,atjunction,urban,nighttime,curvedandinclined,car,tarredwithpotholes,weekend,clear,good,median,signage,sideswipe,fatal
2014,notatjunction,village,nighttime,straightandflat,car,tarredwithpotholes,weekend,clear,good,median,signage,sideswipe,fatal
2014,atjunction,urban,nighttime,curvedandinclined,car,tarredwithpotholes,weekend,clear,good,median,signage,sideswipe,fatal
2014,notatjunction,urban,nighttime,straightandflat,car,tarredwithpotholes,weekend,clear,good,median,signage,sideswipe,fatal
2014,atjunction,village,nighttime,curvedandinclined,car,tarredwithpotholes,weekend,clear,good,median,signage,sideswipe,fatal
2014,notatjunction,urban,nighttime,straightandflat,car,tarredwithpotholes,weekend,clear,good,median,signage,sideswipe,fatal
2014,atjunction,urban,nighttime,curvedandinclined,car,tarredwithpotholes,weekend,clear,good,median,signage,sideswipe,fatal
2014,notatjunction,village,nighttime,straightandflat,car,tarredwithpotholes,weekend,clear,good,median,signage,sideswipe,fatal
2014,atjunction,urban,nighttime,curvedandinclined,car,tarredwithpotholes,weekend,clear,good,median,signage,sideswipe,fatal
2014,notatjunction,urban,nighttime,straightandflat,car,tarredwithpotholes,weekend,clear,good,median,signage,sideswipe,fatal
2014,atjunction,village,nighttime,curvedandinclined,car,tarredwithpotholes,weekend,clear,good,median,signage,sideswipe,fatal
2014,notatjunction,urban,nighttime,straightandflat,car,tarredwithpotholes,weekend,clear,good,median,signage,sideswipe,fatal
2014,atjunction,urban,nighttime,curvedandinclined,car,tarredwithpotholes,weekend,clear,good,median,signage,sideswipe,fatal
2014,notatjunction,village,nighttime,straightandflat,car,tarredwithpotholes,weekend,clear,good,median,signage,sideswipe,fatal
2014,atjunction,urban,nighttime,curvedandinclined,car,tarredwithpotholes,weekend,clear,good,median,signage,sideswipe,fatal
2014,notatjunction,urban,nighttime,straightandflat,car,tarredwithpotholes,weekend,clear,good,median,signage,sideswipe,fatal
2014,atjunction,village,nighttime,curvedandinclined,car,tarredwithpotholes,weekend,clear,good,median,signage,sideswipe,fatal
2014,notatjunction,urban,nighttime,straightandflat,car,tarredwithpotholes,weekend,clear,good,median,signage,sideswipe,fatal
2014,atjunction,urban,daytime,curvedandinclined,car,tarredwithpotholes,weekend,clear,good,median,signage,sideswipe,fatal
2014,notatjunction,village,nighttime,straightandflat,car,tarredwithpotholes,weekend,clear,good,median,signage,sideswipe,fatal
2014,atjunction,urban,daytime,curvedandinclined,car,tarredwithpotholes,weekend,clear,good,median,signage,sideswipe,fatal
2014,notatjunction,urban,nighttime,straightandflat,car,tarredwithpotholes,weekend,clear,good,median,signage,sideswipe,fatal
2014,atjunction,village,daytime,curvedandinclined,car,tarredwithpotholes,weekend,clear,good,median,signage,sideswipe,fatal
2014,notatjunction,urban,nighttime,straightandflat,car,tarredwithpotholes,weekend,clear,good,median,signage,sideswipe,fatal
2014,atjunction,urban,daytime,curvedandinclined,car,tarredwithpotholes,weekend,clear,good,median,signage,sideswipe,fatal
2014,notatjunction,village,nighttime,straightandflat,car,tarredwithpotholes,weekend,clear,good,median,signage,sideswipe,fatal
2014,atjunction,urban,daytime,curvedandinclined,car,tarredwithpotholes,weekend,clear,good,median,signage,sideswipe,fatal
2014,notatjunction,urban,nighttime,straightandflat,car,tarredwithpotholes,weekend,clear,good,median,signage,sideswipe,fatal
2014,atjunction,village,daytime,curvedandinclined,car,tarredwithpotholes,weekend,clear,good,median,signage,sideswipe,fatal
2014,notatjunction,urban,nighttime,straightandflat,car,tarredwithpotholes,weekend,clear,good,median,signage,sideswipe,fatal
2014,atjunction,urban,daytime,curvedandinclined,car,tarredwithpotholes,weekend,clear,good,median,signage,sideswipe,fatal
2014,notatjunction,village,nighttime,straightandflat,car,tarredwithpotholes,weekend,clear,good,median,signage,sideswipe,fatal
2014,atjunction,urban,daytime,curvedandinclined,car,tarredwithpotholes,weekend,clear,good,median,signage,sideswipe,fatal
2014,notatjunction,urban,nighttime,straightandflat,car,tarredwithpotholes,weekend,clear,good,median,signage,sideswipe,fatal
2014,atjunction,village,daytime,curvedandinclined,car,tarredwithpotholes,weekend,clear,good,median,signage,sideswipe,fatal
2014,notatjunction,urban,nighttime,straightandflat,car,tarredwithpotholes,weekend,clear,good,median,signage,sideswipe,fatal
2014,atjunction,urban,daytime,curvedandinclined,car,tarredwithpotholes,weekend,clear,good,median,signage,sideswipe,fatal
2014,notatjunction,village,nighttime,straightandflat,car,tarredwithpotholes,weekend,clear,good,median,signage,sideswipe,fatal
2014,atjunction,urban,daytime,curvedandinclined,car,tarredwithpotholes,weekend,clear,good,median,signage,sideswipe,fatal
2014,notatjunction,urban,nighttime,straightandflat,car,tarredwithpotholes,weekend,clear,good,median,signage,sideswipe,fatal
2014,atjunction,village,daytime,curvedandinclined,car,tarredwithpotholes,weekend,clear,good,median,signage,sideswipe,fatal
2014,notatjunction,urban,nighttime,straightandflat,car,tarredwithpotholes,weekend,clear,good,median,signage,sideswipe,fatal
2014,atjunction,urban,daytime,curvedandinclined,car,tarredwithpotholes,weekend,clear,good,median,signage,sideswipe,fatal
2014,notatjunction,village,nighttime,straightandflat,car,tarredwithpotholes,weekend,clear,good,median,signage,sideswipe,fatal
2014,atjunction,urban,daytime,curvedandinclined,car,tarredwithpotholes,weekend,clear,good,median,signage,sideswipe,fatal
2014,notatjunction,urban,nighttime,straightandflat,car,untarred,weekday,clear,good,median,signage,rightangle,fatal
2014,atjunction,village,daytime,curvedandinclined,car,untarred,weekday,clear,good,median,signage,rightangle,fatal
2014,notatjunction,urban,nighttime,straightandflat,car,untarred,weekday,clear,good,median,signage,rightangle,fatal
2014,atjunction,urban,daytime,curvedandinclined,car,untarred,weekday,clear,good,median,signage,rightangle,fatal
2014,notatjunction,village,nighttime,straightandflat,car,untarred,weekday,clear,good,median,signage,rightangle,fatal
2014,atjunction,urban,daytime,curvedandinclined,car,untarred,weekday,clear,good,median,signage,rightangle,fatal
2014,notatjunction,urban,nighttime,straightandflat,car,untarred,weekday,clear,good,median,signage,rightangle,fatal
2014,atjunction,village,daytime,curvedandinclined,car,untarred,weekday,clear,good,median,signage,rightangle,fatal
2014,notatjunction,urban,nighttime,straightandflat,car,untarred,weekday,clear,good,median,signage,rightangle,fatal
2014,atjunction,urban,daytime,curvedandinclined,car,untarred,weekday,clear,good,median,signage,rightangle,fatal
2014,notatjunction,village,nighttime,straightandflat,car,untarred,weekday,clear,good,median,signage,rightangle,fatal
2014,atjunction,urban,daytime,curvedandinclined,car,untarred,weekday,clear,good,median,signage,rightangle,fatal
2014,notatjunction,urban,nighttime,straightandflat,car,untarred,weekday,clear,good,median,signage,rightangle,fatal
2014,atjunction,village,daytime,curvedandinclined,car,untarred,weekday,clear,good,median,signage,rightangle,fatal
2014,notatjunction,urban,nighttime,straightandflat,car,untarred,weekday,clear,good,median,signage,rightangle,fatal
2014,atjunction,urban,daytime,curvedandinclined,car,untarred,weekday,clear,good,median,signage,rightangle,fatal
2014,notatjunction,village,nighttime,straightandflat,car,untarred,weekday,clear,good,median,signage,rightangle,fatal
2014,atjunction,urban,daytime,straightandflat,car,untarred,weekday,clear,good,median,signage,rightangle,fatal
2014,notatjunction,urban,nighttime,straightandflat,car,untarred,weekday,clear,good,median,signage,rightangle,fatal
2014,atjunction,village,daytime,straightandflat,car,untarred,weekday,clear,good,median,signage,rightangle,fatal
2014,notatjunction,urban,nighttime,straightandflat,car,untarred,weekday,clear,good,median,signage,rightangle,fatal
2014,atjunction,urban,daytime,straightandflat,car,untarred,weekday,clear,good,median,signage,rightangle,fatal
2014,notatjunction,village,nighttime,straightandflat,car,untarred,weekday,clear,good,median,signage,rightangle,fatal
2014,atjunction,urban,daytime,straightandflat,car,untarred,weekday,clear,good,median,signage,rightangle,fatal
2014,notatjunction,urban,nighttime,straightandflat,car,untarred,weekday,clear,good,median,signage,rightangle,fatal
2014,atjunction,village,daytime,straightandflat,car,untarred,weekday,clear,good,median,signage,rightangle,fatal
2014,notatjunction,urban,nighttime,straightandflat,car,untarred,weekday,clear,good,median,signage,rightangle,fatal
2014,atjunction,urban,daytime,straightandflat,car,untarred,weekday,clear,good,median,signage,rightangle,fatal
2014,notatjunction,village,nighttime,straightandflat,car,untarred,weekday,clear,good,median,signage,rightangle,fatal
2014,atjunction,urban,daytime,straightandflat,car,untarred,weekday,clear,good,median,signage,rightangle,fatal
2014,notatjunction,urban,nighttime,straightandflat,car,untarred,weekday,clear,good,median,signage,rightangle,fatal
2014,atjunction,village,daytime,straightandflat,car,untarred,weekday,clear,good,median,signage,rightangle,fatal
2014,notatjunction,urban,nighttime,straightandflat,car,untarred,weekday,clear,good,median,signage,rightangle,fatal
2014,atjunction,urban,daytime,straightandflat,car,untarred,weekday,clear,good,median,signage,rightangle,fatal
2014,notatjunction,village,nighttime,straightandflat,car,untarred,weekday,clear,good,median,signage,rightangle,fatal
2014,atjunction,urban,daytime,straightandflat,car,untarred,weekday,clear,good,median,signage,rightangle,fatal
2014,notatjunction,urban,nighttime,straightandflat,car,untarred,weekday,clear,good,median,signage,rightangle,fatal
2014,atjunction,village,daytime,straightandflat,car,untarred,weekday,clear,good,median,signage,rightangle,fatal
2014,notatjunction,urban,nighttime,straightandflat,car,untarred,weekday,clear,good,median,signage,rightangle,fatal
2014,atjunction,urban,daytime,straightandflat,car,untarred,weekday,clear,good,median,signage,rightangle,fatal
2014,notatjunction,village,nighttime,straightandflat,car,untarred,weekday,clear,good,median,signage,rightangle,fatal
2014,atjunction,urban,daytime,straightandflat,car,untarred,weekday,clear,good,median,signage,rightangle,fatal
2014,notatjunction,urban,nighttime,straightandflat,car,untarred,weekday,clear,good,median,signage,rightangle,fatal
2014,atjunction,village,daytime,straightandflat,car,tarredwithpotholes,weekend,other,good,nomedian,signage,parkedvehicle,fatal
2014,notatjunction,urban,nighttime,straightandflat,car,tarredwithpotholes,weekend,other,good,nomedian,signage,parkedvehicle,fatal
2014,atjunction,urban,daytime,straightandflat,car,tarredwithpotholes,weekend,other,good,nomedian,signage,parkedvehicle,fatal
2014,notatjunction,village,nighttime,straightandflat,car,tarredwithpotholes,weekend,other,good,nomedian,signage,parkedvehicle,fatal
2014,atjunction,urban,daytime,straightandflat,car,tarredwithpotholes,weekend,other,good,nomedian,signage,parkedvehicle,fatal
2014,notatjunction,urban,nighttime,straightandflat,car,tarredwithpotholes,weekend,other,good,nomedian,signage,parkedvehicle,fatal
2014,atjunction,village,daytime,straightandflat,car,tarredwithpotholes,weekend,other,good,nomedian,signage,parkedvehicle,fatal
2014,notatjunction,urban,nighttime,straightandflat,car,tarredwithpotholes,weekend,other,good,nomedian,signage,parkedvehicle,fatal
2014,atjunction,urban,daytime,straightandflat,car,tarredwithpotholes,weekend,other,good,nomedian,signage,parkedvehicle,fatal
2014,notatjunction,village,nighttime,straightandflat,car,tarredwithpotholes,weekend,other,good,nomedian,signage,parkedvehicle,fatal
2014,atjunction,urban,daytime,straightandflat,car,tarredwithpotholes,weekend,other,good,nomedian,signage,parkedvehicle,fatal
2014,notatjunction,urban,nighttime,straightandflat,car,tarredwithpotholes,weekend,other,good,nomedian,signage,parkedvehicle,fatal
2014,atjunction,village,daytime,straightandflat,car,tarredwithpotholes,weekend,other,good,nomedian,signage,parkedvehicle,fatal
2014,notatjunction,urban,nighttime,straightandflat,car,tarredwithpotholes,weekend,other,good,nomedian,signage,parkedvehicle,fatal
2014,atjunction,urban,daytime,straightandflat,car,tarredwithpotholes,weekend,other,good,nomedian,signage,parkedvehicle,fatal
2014,notatjunction,village,nighttime,straightandflat,car,tarredwithpotholes,weekend,other,good,nomedian,signage,parkedvehicle,fatal
2014,atjunction,urban,daytime,straightandflat,car,tarredwithpotholes,weekend,other,good,nomedian,signage,parkedvehicle,fatal
2014,notatjunction,urban,nighttime,straightandflat,car,tarredwithpotholes,weekend,other,good,nomedian,signage,parkedvehicle,fatal
2014,atjunction,village,daytime,straightandflat,car,tarredwithpotholes,weekend,other,good,nomedian,signage,parkedvehicle,fatal
2014,notatjunction,urban,nighttime,straightandflat,car,tarredwithpotholes,weekend,other,good,nomedian,signage,parkedvehicle,fatal
2014,atjunction,urban,daytime,straightandflat,car,tarredwithpotholes,weekend,other,good,nomedian,signage,parkedvehicle,fatal
2014,notatjunction,village,nighttime,straightandflat,car,tarredwithpotholes,weekend,other,good,nomedian,signage,parkedvehicle,fatal
2014,atjunction,urban,daytime,straightandflat,car,tarredwithpotholes,weekend,other,good,nomedian,signage,parkedvehicle,fatal
2014,notatjunction,urban,nighttime,straightandflat,car,tarredwithpotholes,weekend,other,good,nomedian,signage,parkedvehicle,fatal
2014,atjunction,village,daytime,straightandflat,car,tarredwithpotholes,weekend,other,good,nomedian,signage,parkedvehicle,fatal
2014,notatjunction,urban,nighttime,straightandflat,car,tarredandgood,weekday,clear,poor,nomedian,none,hitpedestrian,fatal
2014,atjunction,urban,daytime,straightandflat,car,tarredandgood,weekday,clear,poor,nomedian,none,hitpedestrian,fatal
2014,notatjunction,village,nighttime,straightandflat,car,tarredandgood,weekday,clear,poor,nomedian,none,hitpedestrian,fatal
2014,atjunction,urban,daytime,straightandflat,car,tarredandgood,weekday,clear,poor,nomedian,none,hitpedestrian,fatal
2014,notatjunction,urban,nighttime,straightandflat,car,tarredandgood,weekday,clear,poor,nomedian,none,hitpedestrian,fatal
2014,atjunction,village,daytime,straightandflat,car,tarredandgood,weekday,clear,poor,nomedian,none,hitpedestrian,fatal
2014,notatjunction,urban,nighttime,straightandflat,car,tarredandgood,weekday,clear,poor,nomedian,none,hitpedestrian,fatal
2014,atjunction,urban,daytime,straightandflat,car,tarredandgood,weekday,clear,poor,nomedian,none,hitpedestrian,fatal
2014,notatjunction,village,nighttime,straightandflat,car,tarredandgood,weekday,clear,poor,nomedian,none,hitpedestrian,fatal
2014,atjunction,urban,daytime,straightandflat,car,tarredandgood,weekday,clear,poor,nomedian,none,hitpedestrian,fatal
2014,notatjunction,urban,nighttime,straightandflat,car,tarredandgood,weekday,clear,poor,nomedian,none,hitpedestrian,fatal
2014,atjunction,village,daytime,straightandflat,car,tarredandgood,weekday,clear,poor,nomedian,none,hitpedestrian,fatal
2014,notatjunction,urban,nighttime,straightandflat,car,tarredandgood,weekday,clear,poor,nomedian,none,hitpedestrian,fatal
2014,atjunction,urban,daytime,straightandflat,car,tarredandgood,weekday,clear,poor,nomedian,none,hitpedestrian,fatal
2014,notatjunction,village,nighttime,straightandflat,car,tarredandgood,weekday,clear,poor,nomedian,none,hitpedestrian,fatal
2014,atjunction,urban,daytime,straightandflat,car,tarredandgood,weekday,clear,poor,nomedian,none,hitpedestrian,fatal
2014,notatjunction,urban,nighttime,straightandflat,car,tarredandgood,weekday,clear,poor,nomedian,none,hitpedestrian,fatal
2014,atjunction,village,daytime,straightandflat,car,tarredandgood,weekday,clear,poor,nomedian,none,hitpedestrian,fatal
2014,notatjunction,urban,nighttime,straightandflat,car,tarredandgood,weekday,clear,poor,nomedian,none,hitpedestrian,fatal
2014,atjunction,urban,daytime,straightandflat,car,tarredandgood,weekday,clear,poor,nomedian,none,hitpedestrian,fatal
2014,notatjunction,village,nighttime,straightandflat,car,tarredandgood,weekday,clear,poor,nomedian,none,hitpedestrian,fatal
2014,atjunction,urban,daytime,straightandflat,car,tarredandgood,weekday,clear,poor,nomedian,none,hitpedestrian,fatal
2014,notatjunction,urban,nighttime,straightandflat,car,tarredandgood,weekday,clear,poor,nomedian,none,hitpedestrian,fatal
2014,atjunction,village,daytime,straightandflat,car,tarredandgood,weekday,clear,poor,nomedian,none,hitpedestrian,fatal
2014,notatjunction,urban,nighttime,straightandflat,car,tarredandgood,weekday,clear,poor,nomedian,none,hitpedestrian,fatal
2014,atjunction,urban,daytime,straightandflat,car,tarredandgood,weekday,clear,poor,nomedian,none,hitpedestrian,fatal
2014,notatjunction,village,nighttime,straightandflat,car,tarredandgood,weekday,clear,poor,nomedian,none,hitpedestrian,fatal
2014,atjunction,urban,daytime,straightandflat,car,tarredandgood,weekday,clear,poor,nomedian,none,hitpedestrian,fatal
2014,notatjunction,urban,nighttime,straightandflat,car,tarredandgood,weekday,clear,poor,nomedian,none,hitpedestrian,fatal
2014,atjunction,village,daytime,straightandflat,car,tarredandgood,weekday,clear,poor,nomedian,none,hitpedestrian,fatal
2014,notatjunction,urban,nighttime,straightandflat,car,tarredandgood,weekday,clear,poor,nomedian,none,hitpedestrian,fatal
2014,atjunction,urban,daytime,straightandflat,car,tarredandgood,weekday,clear,poor,nomedian,none,hitpedestrian,fatal
2014,notatjunction,village,nighttime,straightandflat,car,tarredandgood,weekday,clear,poor,nomedian,none,hitpedestrian,fatal
2014,atjunction,urban,daytime,straightandflat,car,tarredandgood,weekday,clear,poor,nomedian,none,hitpedestrian,fatal
2014,notatjunction,urban,nighttime,straightandflat,car,tarredandgood,weekday,clear,poor,nomedian,none,hitpedestrian,fatal
2014,atjunction,village,daytime,straightandflat,car,tarredandgood,weekday,clear,noshoulder,nomedian,none,rearend,fatal
2014,notatjunction,urban,nighttime,straightandflat,car,tarredandgood,weekday,clear,noshoulder,nomedian,none,rearend,fatal
2014,atjunction,urban,daytime,straightandflat,hgv,tarredandgood,weekday,clear,noshoulder,nomedian,none,rearend,fatal
2014,notatjunction,village,nighttime,straightandflat,hgv,tarredandgood,weekday,clear,noshoulder,nomedian,none,rearend,fatal
2014,atjunction,urban,daytime,straightandflat,hgv,tarredandgood,weekday,clear,noshoulder,nomedian,none,rearend,fatal
2014,notatjunction,urban,nighttime,straightandflat,hgv,tarredandgood,weekday,clear,noshoulder,nomedian,none,rearend,fatal
2014,atjunction,village,daytime,straightandflat,hgv,tarredandgood,weekday,clear,noshoulder,nomedian,none,rearend,fatal
2014,notatjunction,urban,nighttime,straightandflat,hgv,tarredandgood,weekday,clear,noshoulder,nomedian,none,rearend,fatal
2014,atjunction,urban,daytime,straightandflat,hgv,tarredandgood,weekday,clear,noshoulder,nomedian,none,rearend,fatal
2014,notatjunction,village,nighttime,straightandflat,hgv,tarredandgood,weekday,clear,noshoulder,nomedian,none,rearend,fatal
2014,atjunction,urban,daytime,straightandflat,hgv,tarredandgood,weekday,clear,noshoulder,nomedian,none,rearend,fatal
2014,notatjunction,urban,nighttime,straightandflat,hgv,tarredandgood,weekday,clear,noshoulder,nomedian,none,rearend,fatal
2014,atjunction,village,daytime,straightandflat,hgv,tarredandgood,weekday,clear,noshoulder,nomedian,none,rearend,fatal
2014,notatjunction,urban,nighttime,straightandflat,hgv,tarredandgood,weekday,clear,noshoulder,nomedian,none,rearend,fatal
2014,atjunction,urban,daytime,straightandflat,hgv,tarredandgood,weekday,clear,noshoulder,nomedian,none,rearend,fatal
2014,notatjunction,village,nighttime,straightandflat,hgv,tarredandgood,weekday,clear,noshoulder,nomedian,none,rearend,fatal
2014,atjunction,urban,daytime,straightandflat,hgv,tarredandgood,weekday,clear,noshoulder,nomedian,none,rearend,fatal
2014,notatjunction,urban,nighttime,straightandflat,hgv,tarredandgood,weekday,clear,noshoulder,nomedian,none,rearend,fatal
2014,atjunction,village,daytime,straightandflat,hgv,tarredandgood,weekday,clear,noshoulder,nomedian,none,rearend,fatal
2014,notatjunction,urban,nighttime,straightandflat,hgv,tarredandgood,weekday,clear,noshoulder,nomedian,none,rearend,fatal
2014,atjunction,urban,daytime,straightandflat,hgv,tarredandgood,weekday,clear,noshoulder,nomedian,none,rearend,fatal
2014,notatjunction,village,nighttime,straightandflat,hgv,tarredandgood,weekday,clear,noshoulder,nomedian,none,rearend,fatal
2014,atjunction,urban,daytime,straightandflat,hgv,tarredandgood,weekday,clear,noshoulder,nomedian,none,rearend,fatal
2014,notatjunction,urban,nighttime,straightandflat,hgv,tarredandgood,weekday,clear,noshoulder,nomedian,none,rearend,fatal
2014,atjunction,village,daytime,straightandflat,hgv,tarredandgood,weekday,clear,noshoulder,nomedian,none,rearend,fatal
2014,notatjunction,urban,nighttime,straightandflat,hgv,tarredandgood,weekday,clear,noshoulder,nomedian,none,rearend,fatal
2014,atjunction,urban,daytime,straightandflat,hgv,tarredandgood,weekday,clear,noshoulder,nomedian,none,rearend,fatal
2014,notatjunction,village,nighttime,straightandflat,hgv,tarredandgood,weekday,clear,noshoulder,nomedian,none,rearend,fatal
2014,atjunction,urban,daytime,straightandflat,hgv,tarredandgood,weekday,clear,noshoulder,nomedian,none,rearend,fatal
2014,notatjunction,urban,nighttime,straightandflat,hgv,tarredandgood,weekday,clear,noshoulder,nomedian,none,rearend,fatal
2014,atjunction,village,daytime,straightandflat,hgv,tarredandgood,weekday,clear,noshoulder,nomedian,none,rearend,fatal
2014,notatjunction,urban,nighttime,straightandflat,hgv,tarredandgood,weekday,clear,noshoulder,nomedian,none,rearend,fatal
2014,atjunction,urban,daytime,straightandflat,bus,tarredandgood,weekday,clear,noshoulder,nomedian,none,rearend,fatal
2014,notatjunction,village,nighttime,straightandflat,bus,tarredandgood,weekday,clear,noshoulder,nomedian,none,rearend,fatal
2014,atjunction,urban,daytime,straightandflat,bus,tarredandgood,weekday,clear,noshoulder,nomedian,none,rearend,fatal
2014,notatjunction,urban,nighttime,straightandflat,bus,tarredandgood,weekday,clear,noshoulder,nomedian,none,rearend,fatal
2014,atjunction,village,daytime,straightandflat,bus,tarredandgood,weekday,clear,noshoulder,nomedian,none,rearend,fatal
2014,notatjunction,urban,nighttime,straightandflat,bus,tarredandgood,weekday,clear,noshoulder,nomedian,none,rearend,fatal
2014,atjunction,urban,daytime,straightandflat,bus,tarredandgood,weekday,clear,noshoulder,nomedian,none,rearend,fatal
2014,notatjunction,village,nighttime,straightandflat,bus,tarredandgood,weekday,clear,noshoulder,nomedian,none,rearend,fatal
2014,atjunction,urban,daytime,straightandflat,bus,tarredandgood,weekday,clear,noshoulder,nomedian,none,rearend,fatal
2014,notatjunction,urban,nighttime,straightandflat,bus,tarredandgood,weekday,clear,noshoulder,nomedian,none,rearend,fatal
2014,atjunction,village,daytime,straightandflat,bus,tarredandgood,weekday,clear,noshoulder,nomedian,none,rearend,fatal
2014,notatjunction,urban,nighttime,straightandflat,bus,tarredandgood,weekday,clear,noshoulder,nomedian,none,rearend,fatal
2014,atjunction,urban,daytime,straightandflat,bus,tarredandgood,weekday,clear,noshoulder,nomedian,none,rearend,fatal
2014,notatjunction,village,nighttime,straightandflat,bus,tarredandgood,weekday,clear,noshoulder,nomedian,none,rearend,fatal
2014,atjunction,urban,daytime,straightandflat,bus,tarredandgood,weekday,clear,noshoulder,nomedian,none,rearend,fatal
2014,notatjunction,urban,nighttime,straightandflat,bus,tarredandgood,weekday,clear,noshoulder,nomedian,none,rearend,fatal
2014,atjunction,village,daytime,straightandflat,bus,tarredandgood,weekday,clear,noshoulder,nomedian,none,rearend,fatal
2014,notatjunction,urban,nighttime,straightandflat,bus,tarredandgood,weekday,clear,noshoulder,nomedian,none,rearend,fatal
2014,atjunction,urban,daytime,straightandflat,bus,tarredandgood,weekday,clear,noshoulder,nomedian,none,rearend,fatal
2014,notatjunction,village,nighttime,straightandflat,bus,tarredandgood,weekday,clear,noshoulder,nomedian,none,rearend,fatal
2014,atjunction,urban,daytime,straightandflat,bus,tarredandgood,weekday,clear,noshoulder,nomedian,none,rearend,fatal
2014,notatjunction,urban,nighttime,straightandflat,bus,tarredandgood,weekday,clear,noshoulder,nomedian,none,rearend,fatal
2014,atjunction,village,daytime,straightandflat,bus,tarredandgood,weekday,clear,noshoulder,nomedian,none,rearend,fatal
2014,notatjunction,urban,nighttime,straightandflat,bus,tarredandgood,weekday,clear,noshoulder,nomedian,none,rearend,fatal
2014,atjunction,urban,daytime,straightandflat,bus,tarredandgood,weekday,clear,noshoulder,nomedian,none,rearend,fatal
2014,notatjunction,village,nighttime,straightandflat,bus,tarredandgood,weekday,clear,noshoulder,nomedian,none,rearend,fatal
2014,atjunction,urban,daytime,straightandflat,bus,tarredandgood,weekday,clear,noshoulder,nomedian,none,rearend,fatal
2014,notatjunction,urban,nighttime,straightandflat,bus,tarredandgood,weekday,clear,noshoulder,nomedian,none,rearend,fatal
2014,atjunction,village,daytime,straightandflat,bus,tarredandgood,weekday,clear,noshoulder,nomedian,none,rearend,fatal
2014,notatjunction,urban,nighttime,straightandflat,bus,tarredandgood,weekday,clear,noshoulder,nomedian,none,rearend,fatal
2014,atjunction,urban,daytime,straightandflat,bus,tarredandgood,weekday,clear,noshoulder,nomedian,none,rearend,fatal
2014,notatjunction,village,nighttime,straightandflat,bus,tarredandgood,weekday,clear,noshoulder,nomedian,none,rearend,fatal
2014,atjunction,urban,daytime,straightandflat,bus,tarredandgood,weekday,clear,noshoulder,nomedian,none,rearend,fatal
2014,notatjunction,urban,nighttime,straightandflat,bus,tarredandgood,weekday,clear,noshoulder,nomedian,none,rearend,fatal
2014,atjunction,village,daytime,straightandflat,bus,tarredandgood,weekday,clear,noshoulder,nomedian,none,rearend,fatal
2014,notatjunction,urban,nighttime,straightandflat,bus,tarredandgood,weekday,clear,noshoulder,nomedian,none,rearend,fatal
2014,atjunction,urban,daytime,straightandflat,bus,tarredandgood,weekday,clear,noshoulder,nomedian,none,rearend,fatal
2014,notatjunction,village,nighttime,straightandflat,bus,tarredandgood,weekday,clear,noshoulder,nomedian,none,rearend,fatal
2014,atjunction,urban,daytime,straightandflat,bus,tarredandgood,weekday,clear,noshoulder,nomedian,none,rearend,fatal
2014,notatjunction,urban,nighttime,straightandflat,bus,tarredandgood,weekday,clear,noshoulder,nomedian,none,rearend,fatal
2014,atjunction,village,daytime,straightandflat,bus,tarredandgood,weekday,clear,noshoulder,nomedian,none,rearend,fatal
2014,notatjunction,urban,nighttime,straightandflat,bus,tarredandgood,weekday,clear,noshoulder,nomedian,none,rearend,fatal
2014,atjunction,urban,daytime,straightandflat,bus,tarredandgood,weekday,clear,noshoulder,nomedian,none,rearend,fatal
2014,notatjunction,village,nighttime,straightandflat,bus,tarredandgood,weekday,clear,noshoulder,nomedian,none,rearend,fatal
2014,atjunction,rural,daytime,straightandflat,bus,tarredandgood,weekday,clear,noshoulder,nomedian,none,rearend,fatal
2014,notatjunction,urban,nighttime,straightandflat,bus,tarredandgood,weekday,clear,noshoulder,nomedian,none,rearend,fatal
2014,atjunction,village,daytime,straightandflat,bus,tarredandgood,weekday,clear,noshoulder,nomedian,none,rearend,fatal
2014,notatjunction,rural,nighttime,straightandflat,bus,tarredandgood,weekday,clear,noshoulder,nomedian,none,rearend,fatal
2014,atjunction,urban,daytime,straightandflat,bus,tarredandgood,weekday,clear,noshoulder,nomedian,none,rearend,fatal
2014,notatjunction,village,nighttime,straightandflat,bus,tarredandgood,weekday,clear,noshoulder,nomedian,none,rearend,fatal
2014,atjunction,rural,daytime,straightandflat,bus,tarredandgood,weekday,clear,noshoulder,nomedian,none,rearend,fatal
2014,notatjunction,urban,nighttime,straightandflat,bus,tarredandgood,weekday,clear,noshoulder,nomedian,none,rearend,fatal
2014,atjunction,village,daytime,straightandflat,bus,tarredandgood,weekday,clear,noshoulder,nomedian,none,rearend,fatal
2014,notatjunction,rural,nighttime,straightandflat,bus,tarredandgood,weekday,clear,noshoulder,nomedian,none,rearend,fatal
2014,atjunction,urban,daytime,straightandflat,bus,tarredandgood,weekday,clear,noshoulder,nomedian,none,rearend,fatal
2014,notatjunction,village,nighttime,straightandflat,motorcycle,tarredandgood,weekday,clear,noshoulder,nomedian,none,rearend,fatal
2014,atjunction,rural,daytime,straightandflat,motorcycle,tarredandgood,weekday,clear,noshoulder,nomedian,none,rearend,fatal
2014,notatjunction,urban,nighttime,straightandflat,motorcycle,tarredandgood,weekday,clear,noshoulder,nomedian,none,rearend,fatal
2014,atjunction,village,daytime,straightandflat,motorcycle,tarredandgood,weekday,clear,noshoulder,nomedian,none,rearend,fatal
2014,notatjunction,rural,nighttime,straightandflat,motorcycle,tarredandgood,weekday,clear,noshoulder,nomedian,none,rearend,fatal
2014,atjunction,urban,daytime,straightandflat,motorcycle,tarredandgood,weekday,clear,noshoulder,nomedian,none,rearend,fatal
2014,notatjunction,village,nighttime,straightandflat,motorcycle,tarredandgood,weekday,clear,noshoulder,nomedian,none,rearend,fatal
2014,atjunction,rural,daytime,straightandflat,motorcycle,tarredandgood,weekday,clear,noshoulder,nomedian,none,rearend,fatal
2014,notatjunction,urban,nighttime,straightandflat,motorcycle,tarredandgood,weekday,clear,noshoulder,nomedian,none,rearend,fatal
2014,atjunction,village,daytime,straightandflat,motorcycle,tarredandgood,weekday,clear,noshoulder,nomedian,none,rearend,fatal
2014,notatjunction,rural,nighttime,straightandflat,motorcycle,tarredandgood,weekday,clear,noshoulder,nomedian,none,rearend,fatal
2014,atjunction,urban,daytime,straightandflat,motorcycle,tarredandgood,weekday,clear,noshoulder,nomedian,none,rearend,fatal
2014,notatjunction,village,nighttime,straightandflat,motorcycle,tarredandgood,weekday,clear,noshoulder,nomedian,none,rearend,fatal
2014,atjunction,rural,daytime,straightandflat,motorcycle,tarredandgood,weekday,clear,noshoulder,nomedian,none,rearend,fatal
2014,notatjunction,urban,nighttime,straightandflat,motorcycle,tarredandgood,weekday,clear,noshoulder,nomedian,none,rearend,fatal
2014,atjunction,village,daytime,straightandflat,motorcycle,tarredandgood,weekday,clear,noshoulder,nomedian,none,rearend,fatal
2014,notatjunction,rural,nighttime,straightandflat,motorcycle,tarredandgood,weekday,clear,noshoulder,nomedian,none,rearend,fatal
2014,atjunction,urban,daytime,straightandflat,motorcycle,tarredandgood,weekday,clear,noshoulder,nomedian,none,rearend,fatal
2014,notatjunction,village,nighttime,straightandflat,motorcycle,tarredandgood,weekday,clear,noshoulder,nomedian,none,rearend,fatal
2014,atjunction,rural,daytime,straightandflat,motorcycle,tarredandgood,weekday,clear,noshoulder,nomedian,none,rearend,fatal
2014,notatjunction,urban,nighttime,straightandflat,motorcycle,tarredandgood,weekday,clear,noshoulder,nomedian,none,rearend,fatal
2014,atjunction,village,daytime,straightandflat,motorcycle,tarredandgood,weekday,clear,noshoulder,nomedian,none,rearend,fatal
2014,notatjunction,rural,nighttime,straightandflat,motorcycle,tarredandgood,weekday,clear,noshoulder,nomedian,none,rearend,fatal
2014,atjunction,urban,daytime,straightandflat,motorcycle,tarredandgood,weekday,clear,noshoulder,nomedian,none,rearend,fatal
2014,notatjunction,village,nighttime,straightandflat,motorcycle,tarredandgood,weekday,clear,noshoulder,nomedian,none,rearend,fatal
2014,atjunction,rural,daytime,straightandflat,motorcycle,tarredandgood,weekday,clear,noshoulder,nomedian,none,rearend,fatal
2014,notatjunction,urban,nighttime,straightandflat,motorcycle,tarredandgood,weekday,clear,noshoulder,nomedian,none,rearend,fatal
2014,atjunction,village,daytime,straightandflat,motorcycle,tarredandgood,weekday,clear,noshoulder,nomedian,none,rearend,fatal
2014,notatjunction,rural,nighttime,straightandflat,motorcycle,tarredandgood,weekday,clear,noshoulder,nomedian,none,rearend,fatal
2014,atjunction,urban,daytime,straightandflat,motorcycle,tarredandgood,weekday,clear,noshoulder,nomedian,none,rearend,fatal
2014,notatjunction,village,nighttime,straightandflat,motorcycle,tarredandgood,weekday,clear,noshoulder,nomedian,none,rearend,fatal
2014,atjunction,rural,daytime,straightandflat,motorcycle,tarredandgood,weekday,clear,noshoulder,nomedian,none,rearend,fatal
2014,notatjunction,urban,nighttime,straightandflat,motorcycle,tarredandgood,weekday,clear,noshoulder,nomedian,none,rearend,fatal
2014,atjunction,village,daytime,straightandflat,motorcycle,tarredandgood,weekday,clear,noshoulder,nomedian,none,rearend,fatal
2014,notatjunction,rural,nighttime,straightandflat,motorcycle,tarredandgood,weekday,clear,noshoulder,nomedian,none,rearend,fatal
2014,atjunction,urban,daytime,straightandflat,motorcycle,tarredandgood,weekday,clear,noshoulder,nomedian,none,rearend,fatal
2014,notatjunction,village,nighttime,straightandflat,motorcycle,tarredandgood,weekday,clear,noshoulder,nomedian,none,rearend,fatal
2014,atjunction,rural,daytime,straightandflat,motorcycle,tarredandgood,weekday,clear,noshoulder,nomedian,none,rearend,fatal
2014,notatjunction,urban,nighttime,straightandflat,motorcycle,tarredandgood,weekday,clear,noshoulder,nomedian,none,rearend,fatal
2014,atjunction,village,daytime,straightandflat,motorcycle,tarredandgood,weekday,clear,noshoulder,nomedian,none,rearend,fatal
2014,notatjunction,rural,nighttime,straightandflat,motorcycle,tarredandgood,weekday,clear,noshoulder,nomedian,none,rearend,fatal
2014,atjunction,urban,daytime,straightandflat,motorcycle,tarredandgood,weekday,clear,noshoulder,nomedian,none,rearend,fatal
2014,notatjunction,village,nighttime,straightandflat,motorcycle,tarredandgood,weekday,clear,noshoulder,nomedian,none,rearend,fatal
2014,atjunction,rural,daytime,straightandflat,motorcycle,tarredandgood,weekday,clear,noshoulder,nomedian,none,rearend,fatal
2014,notatjunction,urban,nighttime,straightandflat,motorcycle,tarredandgood,weekday,clear,noshoulder,nomedian,none,rearend,fatal
2014,atjunction,village,daytime,straightandflat,motorcycle,untarred,weekend,other,noshoulder,nomedian,signage,hitobjectoffrd,fatal
2014,notatjunction,rural,nighttime,straightandflat,motorcycle,untarred,weekend,other,noshoulder,nomedian,signage,hitobjectoffrd,fatal
2014,atjunction,urban,daytime,straightandflat,motorcycle,untarred,weekend,other,noshoulder,nomedian,signage,hitobjectoffrd,fatal
2014,notatjunction,village,nighttime,straightandflat,motorcycle,untarred,weekend,other,noshoulder,nomedian,signage,hitobjectoffrd,fatal
2014,atjunction,rural,daytime,straightandflat,motorcycle,untarred,weekend,other,noshoulder,nomedian,signage,hitobjectoffrd,fatal
2014,notatjunction,urban,nighttime,straightandflat,motorcycle,untarred,weekend,other,noshoulder,nomedian,signage,hitobjectoffrd,fatal
2014,atjunction,village,daytime,straightandflat,motorcycle,untarred,weekend,other,noshoulder,nomedian,signage,hitobjectoffrd,fatal
2014,notatjunction,rural,nighttime,straightandflat,motorcycle,untarred,weekend,other,noshoulder,nomedian,signage,hitobjectoffrd,fatal
2014,atjunction,urban,daytime,straightandflat,motorcycle,untarred,weekend,other,noshoulder,nomedian,signage,hitobjectoffrd,fatal
2014,notatjunction,village,nighttime,straightandflat,motorcycle,untarred,weekend,other,noshoulder,nomedian,signage,hitobjectoffrd,fatal
2014,atjunction,rural,daytime,straightandflat,motorcycle,untarred,weekend,other,noshoulder,nomedian,signage,hitobjectoffrd,fatal
2014,notatjunction,urban,nighttime,straightandflat,motorcycle,untarred,weekend,other,noshoulder,nomedian,signage,hitobjectoffrd,fatal
2014,atjunction,village,daytime,straightandflat,motorcycle,untarred,weekend,other,noshoulder,nomedian,signage,hitobjectoffrd,fatal
2014,notatjunction,urban,nighttime,straightandflat,motorcycle,untarred,weekend,other,noshoulder,nomedian,signage,hitobjectoffrd,fatal
2014,atjunction,village,daytime,straightandflat,motorcycle,untarred,weekend,other,noshoulder,nomedian,signage,hitobjectoffrd,fatal
2014,notatjunction,urban,nighttime,straightandflat,motorcycle,untarred,weekend,other,noshoulder,nomedian,signage,hitobjectoffrd,fatal
2014,atjunction,village,daytime,straightandflat,motorcycle,untarred,weekend,other,noshoulder,nomedian,signage,hitobjectoffrd,fatal
2014,notatjunction,urban,nighttime,straightandflat,motorcycle,untarred,weekend,other,noshoulder,nomedian,signage,hitobjectoffrd,fatal
2014,atjunction,village,daytime,straightandflat,motorcycle,untarred,weekend,other,noshoulder,nomedian,signage,hitobjectoffrd,fatal
2014,notatjunction,urban,nighttime,straightandflat,motorcycle,untarred,weekend,other,noshoulder,nomedian,signage,hitobjectoffrd,fatal
2014,atjunction,village,daytime,straightandflat,motorcycle,untarred,weekend,other,noshoulder,nomedian,signage,hitobjectoffrd,fatal
2014,notatjunction,urban,nighttime,straightandflat,motorcycle,untarred,weekend,other,noshoulder,nomedian,signage,hitobjectoffrd,fatal
2014,atjunction,village,daytime,straightandflat,motorcycle,tarredwithpotholes,weekday,clear,good,nomedian,signage,other,fatal
2014,notatjunction,urban,nighttime,straightandflat,motorcycle,tarredwithpotholes,weekday,clear,good,nomedian,signage,other,fatal
2014,atjunction,village,daytime,straightandflat,motorcycle,tarredwithpotholes,weekday,clear,good,nomedian,signage,other,fatal
2014,notatjunction,urban,nighttime,straightandflat,motorcycle,tarredwithpotholes,weekday,clear,good,nomedian,signage,other,fatal
2014,atjunction,village,daytime,straightandflat,motorcycle,tarredwithpotholes,weekday,clear,good,nomedian,signage,other,fatal
2014,notatjunction,urban,nighttime,straightandflat,motorcycle,tarredwithpotholes,weekday,clear,good,nomedian,signage,other,fatal
2014,atjunction,village,daytime,straightandflat,motorcycle,tarredwithpotholes,weekday,clear,good,nomedian,signage,other,fatal
2014,notatjunction,urban,nighttime,straightandflat,motorcycle,tarredwithpotholes,weekday,clear,good,nomedian,signage,other,fatal
2014,atjunction,village,daytime,straightandflat,motorcycle,tarredwithpotholes,weekday,clear,good,nomedian,signage,other,fatal
2014,notatjunction,urban,nighttime,straightandflat,motorcycle,tarredwithpotholes,weekday,clear,good,nomedian,signage,other,fatal
2014,atjunction,village,daytime,straightandflat,motorcycle,tarredwithpotholes,weekday,clear,good,nomedian,signage,other,fatal
2014,notatjunction,urban,nighttime,straightandflat,motorcycle,tarredwithpotholes,weekday,clear,good,nomedian,signage,other,fatal
2014,atjunction,village,daytime,straightandflat,motorcycle,tarredwithpotholes,weekday,clear,good,nomedian,signage,other,fatal
2014,notatjunction,urban,nighttime,straightandflat,motorcycle,tarredwithpotholes,weekday,clear,good,nomedian,signage,other,fatal
2014,atjunction,village,daytime,straightandflat,motorcycle,tarredwithpotholes,weekday,clear,good,nomedian,signage,other,fatal
2014,notatjunction,urban,nighttime,straightandflat,motorcycle,tarredandgood,weekday,clear,poor,nomedian,signage,animal,fatal
2014,atjunction,village,daytime,straightandflat,motorcycle,tarredandgood,weekday,clear,poor,nomedian,signage,animal,fatal
2014,notatjunction,urban,nighttime,straightandflat,motorcycle,tarredandgood,weekday,clear,poor,nomedian,signage,animal,fatal
2014,atjunction,village,daytime,straightandflat,motorcycle,tarredandgood,weekday,clear,poor,nomedian,signage,animal,fatal
2014,notatjunction,urban,nighttime,straightandflat,motorcycle,tarredandgood,weekday,clear,poor,nomedian,signage,animal,fatal
2014,atjunction,village,daytime,straightandflat,motorcycle,tarredandgood,weekday,clear,poor,nomedian,signage,animal,fatal
2014,notatjunction,urban,nighttime,straightandflat,motorcycle,tarredandgood,weekday,clear,poor,nomedian,signage,animal,fatal
2014,atjunction,village,daytime,straightandflat,motorcycle,tarredandgood,weekday,clear,poor,nomedian,signage,animal,fatal
2014,notatjunction,urban,nighttime,straightandflat,motorcycle,tarredandgood,weekday,clear,poor,nomedian,signage,animal,fatal
2014,atjunction,village,daytime,straightandflat,motorcycle,tarredandgood,weekday,clear,poor,nomedian,signage,animal,fatal
2014,notatjunction,urban,nighttime,straightandflat,motorcycle,tarredandgood,weekday,clear,poor,nomedian,signage,animal,fatal
2014,atjunction,village,daytime,straightandflat,motorcycle,tarredandgood,weekday,clear,poor,nomedian,signage,animal,fatal
2014,notatjunction,village,nighttime,straightandflat,motorcycle,tarredandgood,weekday,clear,poor,nomedian,signage,animal,fatal
2014,atjunction,village,daytime,straightandflat,motorcycle,tarredandgood,weekday,clear,poor,nomedian,signage,animal,fatal
2014,notatjunction,urban,nighttime,straightandflat,motorcycle,tarredandgood,weekday,clear,poor,nomedian,signage,animal,fatal
2014,atjunction,village,daytime,straightandflat,motorcycle,tarredandgood,weekday,clear,poor,nomedian,signage,animal,fatal
2014,notatjunction,urban,nighttime,straightandflat,motorcycle,tarredandgood,weekday,clear,poor,nomedian,signage,animal,fatal
2014,atjunction,village,daytime,straightandflat,motorcycle,tarredandgood,weekday,clear,poor,nomedian,signage,animal,fatal
2014,notatjunction,urban,nighttime,straightandflat,motorcycle,tarredandgood,weekday,clear,poor,nomedian,signage,animal,fatal
2014,atjunction,village,daytime,straightandflat,motorcycle,tarredwithpotholes,weekend,clear,noshoulder,nomedian,none,headon,fatal
2014,notatjunction,urban,nighttime,straightandflat,motorcycle,tarredwithpotholes,weekend,clear,noshoulder,nomedian,none,headon,fatal
2014,atjunction,village,daytime,straightandflat,motorcycle,tarredwithpotholes,weekend,clear,noshoulder,nomedian,none,headon,fatal
2014,notatjunction,urban,nighttime,straightandflat,motorcycle,tarredwithpotholes,weekend,clear,noshoulder,nomedian,none,headon,fatal
2014,atjunction,village,daytime,straightandflat,motorcycle,tarredwithpotholes,weekend,clear,noshoulder,nomedian,none,headon,fatal
2014,notatjunction,urban,nighttime,straightandflat,motorcycle,tarredwithpotholes,weekend,clear,noshoulder,nomedian,none,headon,fatal
2014,atjunction,village,daytime,straightandflat,motorcycle,tarredwithpotholes,weekend,clear,noshoulder,nomedian,none,headon,fatal
2014,notatjunction,urban,nighttime,straightandflat,motorcycle,tarredwithpotholes,weekend,clear,noshoulder,nomedian,none,headon,fatal
2014,atjunction,village,daytime,straightandflat,motorcycle,tarredwithpotholes,weekend,clear,noshoulder,nomedian,none,headon,fatal
2014,notatjunction,urban,nighttime,straightandflat,motorcycle,tarredwithpotholes,weekend,clear,noshoulder,nomedian,none,headon,fatal
2014,atjunction,village,daytime,straightandflat,motorcycle,tarredwithpotholes,weekend,clear,noshoulder,nomedian,none,headon,fatal
2014,notatjunction,urban,nighttime,straightandflat,motorcycle,tarredwithpotholes,weekend,clear,noshoulder,nomedian,none,headon,fatal
2014,atjunction,village,daytime,straightandflat,motorcycle,tarredwithpotholes,weekend,clear,noshoulder,nomedian,none,headon,fatal
2014,notatjunction,urban,nighttime,straightandflat,motorcycle,tarredwithpotholes,weekend,clear,noshoulder,nomedian,none,headon,fatal
2014,atjunction,village,daytime,straightandflat,pickup,tarredwithpotholes,weekend,clear,noshoulder,nomedian,none,headon,fatal
2014,notatjunction,urban,nighttime,straightandflat,pickup,tarredwithpotholes,weekend,clear,noshoulder,nomedian,none,headon,fatal
2014,atjunction,village,daytime,straightandflat,pickup,tarredwithpotholes,weekend,clear,noshoulder,nomedian,none,headon,fatal
2014,notatjunction,urban,nighttime,straightandflat,pickup,tarredwithpotholes,weekend,clear,noshoulder,nomedian,none,headon,fatal
2014,atjunction,village,daytime,straightandflat,pickup,tarredwithpotholes,weekend,clear,noshoulder,nomedian,none,headon,fatal
2014,notatjunction,urban,nighttime,straightandflat,pickup,tarredwithpotholes,weekend,clear,noshoulder,nomedian,none,headon,fatal
2014,atjunction,village,daytime,straightandflat,pickup,tarredwithpotholes,weekend,clear,noshoulder,nomedian,none,headon,fatal
2014,notatjunction,urban,nighttime,straightandflat,pickup,tarredwithpotholes,weekend,clear,noshoulder,nomedian,none,headon,fatal
2014,atjunction,village,daytime,straightandflat,pickup,tarredwithpotholes,weekend,clear,noshoulder,nomedian,none,headon,fatal
2014,notatjunction,urban,nighttime,straightandflat,pickup,tarredwithpotholes,weekend,clear,noshoulder,nomedian,none,headon,fatal
2014,atjunction,village,daytime,straightandflat,pickup,tarredwithpotholes,weekend,clear,noshoulder,nomedian,none,headon,fatal
2014,notatjunction,urban,nighttime,straightandflat,pickup,tarredwithpotholes,weekend,clear,noshoulder,nomedian,none,headon,fatal
2014,atjunction,village,daytime,straightandflat,pickup,tarredwithpotholes,weekend,clear,noshoulder,nomedian,none,headon,fatal
2014,notatjunction,urban,nighttime,straightandflat,pickup,tarredwithpotholes,weekend,clear,noshoulder,nomedian,none,headon,fatal
2014,atjunction,village,daytime,straightandflat,pickup,tarredwithpotholes,weekend,clear,noshoulder,nomedian,none,headon,fatal
2014,notatjunction,urban,nighttime,straightandflat,pickup,untarred,weekday,clear,noshoulder,nomedian,signage,ranoffroad,fatal
2014,atjunction,village,daytime,straightandflat,pickup,untarred,weekday,clear,noshoulder,nomedian,signage,ranoffroad,fatal
2014,notatjunction,urban,nighttime,straightandflat,pickup,untarred,weekday,clear,noshoulder,nomedian,signage,ranoffroad,fatal
2014,atjunction,village,daytime,straightandflat,pickup,untarred,weekday,clear,noshoulder,nomedian,signage,ranoffroad,fatal
2014,notatjunction,urban,nighttime,straightandflat,pickup,untarred,weekday,clear,noshoulder,nomedian,signage,ranoffroad,fatal
2014,atjunction,village,daytime,straightandflat,pickup,untarred,weekday,clear,noshoulder,nomedian,signage,ranoffroad,fatal
2014,notatjunction,urban,nighttime,straightandflat,pickup,untarred,weekday,clear,noshoulder,nomedian,signage,ranoffroad,fatal
2014,atjunction,village,daytime,straightandflat,pickup,untarred,weekday,clear,noshoulder,nomedian,signage,ranoffroad,fatal
2014,notatjunction,urban,nighttime,straightandflat,bicycle,untarred,weekday,clear,noshoulder,nomedian,signage,ranoffroad,fatal
2014,atjunction,village,daytime,straightandflat,bicycle,untarred,weekday,clear,noshoulder,nomedian,signage,ranoffroad,fatal
2014,notatjunction,urban,nighttime,straightandflat,bicycle,untarred,weekday,clear,noshoulder,nomedian,signage,ranoffroad,fatal
2014,atjunction,village,daytime,straightandflat,bicycle,untarred,weekday,clear,noshoulder,nomedian,signage,ranoffroad,fatal
2014,notatjunction,urban,nighttime,straightandflat,bicycle,untarred,weekday,clear,noshoulder,nomedian,signage,ranoffroad,fatal
2014,atjunction,village,daytime,straightandflat,bicycle,untarred,weekday,clear,noshoulder,nomedian,signage,ranoffroad,fatal
2014,notatjunction,urban,nighttime,straightandflat,bicycle,untarred,weekday,clear,noshoulder,nomedian,signage,ranoffroad,fatal
2014,atjunction,village,daytime,straightandflat,bicycle,untarred,weekday,clear,noshoulder,nomedian,signage,ranoffroad,fatal
2014,notatjunction,urban,nighttime,straightandflat,bicycle,untarred,weekday,clear,noshoulder,nomedian,signage,ranoffroad,fatal
2014,atjunction,village,daytime,straightandflat,bicycle,untarred,weekday,clear,noshoulder,nomedian,signage,ranoffroad,fatal
2014,notatjunction,urban,nighttime,straightandflat,other,untarred,weekday,clear,noshoulder,nomedian,signage,ranoffroad,fatal
2014,atjunction,village,daytime,straightandflat,other,untarred,weekday,clear,noshoulder,nomedian,signage,ranoffroad,fatal
2014,notatjunction,urban,nighttime,straightandflat,other,untarred,weekday,clear,noshoulder,nomedian,signage,ranoffroad,fatal
2014,atjunction,village,daytime,straightandflat,other,untarred,weekday,clear,noshoulder,nomedian,signage,ranoffroad,fatal
2014,notatjunction,urban,nighttime,straightandflat,other,untarred,weekday,clear,noshoulder,nomedian,signage,ranoffroad,fatal
2014,atjunction,village,daytime,straightandflat,other,untarred,weekday,clear,noshoulder,nomedian,signage,ranoffroad,fatal
2015,notatjunction,urban,nighttime,straightandflat,car,untarred,weekday,clear,noshoulder,nomedian,signage,ranoffroad,fatal
2015,atjunction,village,nighttime,curvedandinclined,car,tarredwithpotholes,weekend,clear,good,median,signage,sideswipe,fatal
2015,notatjunction,rural,nighttime,straightandflat,car,tarredwithpotholes,weekend,clear,good,median,signage,sideswipe,fatal
2015,atjunction,urban,nighttime,curvedandinclined,car,tarredwithpotholes,weekend,clear,good,median,signage,sideswipe,fatal
2015,notatjunction,village,nighttime,straightandflat,car,tarredwithpotholes,weekend,clear,good,median,signage,sideswipe,fatal
2015,atjunction,rural,nighttime,curvedandinclined,car,tarredwithpotholes,weekend,clear,good,median,signage,sideswipe,fatal
2015,notatjunction,urban,nighttime,straightandflat,car,tarredwithpotholes,weekend,clear,good,median,signage,sideswipe,fatal
2015,atjunction,village,nighttime,curvedandinclined,car,tarredwithpotholes,weekend,clear,good,median,signage,sideswipe,fatal
2015,notatjunction,rural,nighttime,straightandflat,car,tarredwithpotholes,weekend,clear,good,median,signage,sideswipe,fatal
2015,atjunction,urban,nighttime,curvedandinclined,car,tarredwithpotholes,weekend,clear,good,median,signage,sideswipe,fatal
2015,notatjunction,village,nighttime,straightandflat,car,tarredwithpotholes,weekend,clear,good,median,signage,sideswipe,fatal
2015,atjunction,rural,nighttime,curvedandinclined,car,tarredwithpotholes,weekend,clear,good,median,signage,sideswipe,fatal
2015,notatjunction,urban,nighttime,straightandflat,car,tarredwithpotholes,weekend,clear,good,median,signage,sideswipe,fatal
2015,atjunction,village,nighttime,curvedandinclined,car,tarredwithpotholes,weekend,clear,good,median,signage,sideswipe,fatal
2015,notatjunction,rural,nighttime,straightandflat,car,tarredwithpotholes,weekend,clear,good,median,signage,sideswipe,fatal
2015,atjunction,urban,nighttime,curvedandinclined,car,tarredwithpotholes,weekend,clear,good,median,signage,sideswipe,fatal
2015,notatjunction,village,nighttime,straightandflat,car,tarredwithpotholes,weekend,clear,good,median,signage,sideswipe,fatal
2015,atjunction,rural,nighttime,curvedandinclined,car,tarredwithpotholes,weekend,clear,good,median,signage,sideswipe,fatal
2015,notatjunction,urban,nighttime,straightandflat,car,tarredwithpotholes,weekend,clear,good,median,signage,sideswipe,fatal
2015,atjunction,village,nighttime,curvedandinclined,car,tarredwithpotholes,weekend,clear,good,median,signage,sideswipe,fatal
2015,notatjunction,rural,nighttime,straightandflat,car,tarredwithpotholes,weekend,clear,good,median,signage,sideswipe,fatal
2015,atjunction,urban,nighttime,curvedandinclined,car,tarredwithpotholes,weekend,clear,good,median,signage,sideswipe,fatal
2015,notatjunction,village,nighttime,straightandflat,car,tarredwithpotholes,weekend,clear,good,median,signage,sideswipe,fatal
2015,atjunction,rural,nighttime,curvedandinclined,car,tarredwithpotholes,weekend,clear,good,median,signage,sideswipe,fatal
2015,notatjunction,urban,nighttime,straightandflat,car,tarredwithpotholes,weekend,clear,good,median,signage,sideswipe,fatal
2015,atjunction,village,nighttime,curvedandinclined,car,tarredwithpotholes,weekend,clear,good,median,signage,sideswipe,fatal
2015,notatjunction,rural,nighttime,straightandflat,car,tarredwithpotholes,weekend,clear,good,median,signage,sideswipe,fatal
2015,atjunction,urban,nighttime,curvedandinclined,car,tarredwithpotholes,weekend,clear,good,median,signage,sideswipe,fatal
2015,notatjunction,village,nighttime,straightandflat,car,tarredwithpotholes,weekend,clear,good,median,signage,sideswipe,fatal
2015,atjunction,rural,nighttime,curvedandinclined,car,tarredwithpotholes,weekend,clear,good,median,signage,sideswipe,fatal
2015,notatjunction,urban,nighttime,straightandflat,car,tarredwithpotholes,weekend,clear,good,median,signage,sideswipe,fatal
2015,atjunction,village,nighttime,curvedandinclined,car,tarredwithpotholes,weekend,clear,good,median,signage,sideswipe,fatal
2015,notatjunction,rural,nighttime,straightandflat,car,tarredwithpotholes,weekend,clear,good,median,signage,sideswipe,fatal
2015,atjunction,urban,nighttime,curvedandinclined,car,tarredwithpotholes,weekend,clear,good,median,signage,sideswipe,fatal
2015,notatjunction,village,nighttime,straightandflat,car,tarredwithpotholes,weekend,clear,good,median,signage,sideswipe,fatal
2015,atjunction,rural,nighttime,curvedandinclined,car,tarredwithpotholes,weekend,clear,good,median,signage,sideswipe,fatal
2015,notatjunction,urban,nighttime,straightandflat,car,tarredwithpotholes,weekend,clear,good,median,signage,sideswipe,fatal
2015,atjunction,village,nighttime,curvedandinclined,car,tarredwithpotholes,weekend,clear,good,median,signage,sideswipe,fatal
2015,notatjunction,rural,nighttime,straightandflat,car,tarredwithpotholes,weekend,clear,good,median,signage,sideswipe,fatal
2015,atjunction,urban,nighttime,curvedandinclined,car,tarredwithpotholes,weekend,clear,good,median,signage,sideswipe,fatal
2015,notatjunction,village,nighttime,straightandflat,car,tarredwithpotholes,weekend,clear,good,median,signage,sideswipe,fatal
2015,atjunction,rural,nighttime,curvedandinclined,car,tarredwithpotholes,weekend,clear,good,median,signage,sideswipe,fatal
2015,notatjunction,urban,nighttime,straightandflat,car,tarredwithpotholes,weekend,clear,good,median,signage,sideswipe,fatal
2015,atjunction,village,nighttime,curvedandinclined,car,tarredwithpotholes,weekend,clear,good,median,signage,sideswipe,fatal
2015,notatjunction,rural,nighttime,straightandflat,car,tarredwithpotholes,weekend,clear,good,median,signage,sideswipe,fatal
2015,atjunction,urban,nighttime,curvedandinclined,car,tarredwithpotholes,weekend,clear,good,median,signage,sideswipe,fatal
2015,notatjunction,village,nighttime,straightandflat,car,tarredwithpotholes,weekend,clear,good,median,signage,sideswipe,fatal
2015,atjunction,urban,nighttime,curvedandinclined,car,tarredwithpotholes,weekend,clear,good,median,signage,sideswipe,fatal
2015,notatjunction,urban,nighttime,straightandflat,car,tarredwithpotholes,weekend,clear,good,median,signage,sideswipe,fatal
2015,atjunction,village,nighttime,curvedandinclined,car,tarredwithpotholes,weekend,clear,good,median,signage,sideswipe,fatal
2015,notatjunction,urban,nighttime,straightandflat,car,tarredwithpotholes,weekend,clear,good,median,signage,sideswipe,fatal
2015,atjunction,urban,nighttime,curvedandinclined,car,tarredwithpotholes,weekend,clear,good,median,signage,sideswipe,fatal
2015,notatjunction,village,nighttime,straightandflat,car,tarredwithpotholes,weekend,clear,good,median,signage,sideswipe,fatal
2015,atjunction,urban,nighttime,curvedandinclined,car,tarredwithpotholes,weekend,clear,good,median,signage,sideswipe,fatal
2015,notatjunction,urban,nighttime,straightandflat,car,tarredwithpotholes,weekend,clear,good,median,signage,sideswipe,fatal
2015,atjunction,village,nighttime,curvedandinclined,car,tarredwithpotholes,weekend,clear,good,median,signage,sideswipe,fatal
2015,notatjunction,urban,nighttime,straightandflat,car,tarredwithpotholes,weekend,clear,good,median,signage,sideswipe,fatal
2015,atjunction,urban,nighttime,curvedandinclined,car,tarredwithpotholes,weekend,clear,good,median,signage,sideswipe,fatal
2015,notatjunction,village,nighttime,straightandflat,car,tarredwithpotholes,weekend,clear,good,median,signage,sideswipe,fatal
2015,atjunction,urban,nighttime,curvedandinclined,car,tarredwithpotholes,weekend,clear,good,median,signage,sideswipe,fatal
2015,notatjunction,urban,nighttime,straightandflat,car,tarredwithpotholes,weekend,clear,good,median,signage,sideswipe,fatal
2015,atjunction,village,nighttime,curvedandinclined,car,tarredwithpotholes,weekend,clear,good,median,signage,sideswipe,fatal
2015,notatjunction,urban,nighttime,straightandflat,car,tarredwithpotholes,weekend,clear,good,median,signage,sideswipe,fatal
2015,atjunction,urban,nighttime,curvedandinclined,car,untarred,weekday,clear,good,median,signage,rightangle,fatal
2015,notatjunction,village,nighttime,straightandflat,car,untarred,weekday,clear,good,median,signage,rightangle,fatal
2015,atjunction,urban,nighttime,curvedandinclined,car,untarred,weekday,clear,good,median,signage,rightangle,fatal
2015,notatjunction,urban,nighttime,straightandflat,car,untarred,weekday,clear,good,median,signage,rightangle,fatal
2015,atjunction,village,nighttime,curvedandinclined,car,untarred,weekday,clear,good,median,signage,rightangle,fatal
2015,notatjunction,urban,nighttime,straightandflat,car,untarred,weekday,clear,good,median,signage,rightangle,fatal
2015,atjunction,urban,nighttime,curvedandinclined,car,untarred,weekday,clear,good,median,signage,rightangle,fatal
2015,notatjunction,village,nighttime,straightandflat,car,untarred,weekday,clear,good,median,signage,rightangle,fatal
2015,atjunction,urban,nighttime,curvedandinclined,car,untarred,weekday,clear,good,median,signage,rightangle,fatal
2015,notatjunction,urban,nighttime,straightandflat,car,untarred,weekday,clear,good,median,signage,rightangle,fatal
2015,atjunction,village,nighttime,curvedandinclined,car,untarred,weekday,clear,good,median,signage,rightangle,fatal
2015,notatjunction,urban,nighttime,straightandflat,car,untarred,weekday,clear,good,median,signage,rightangle,fatal
2015,atjunction,urban,nighttime,straightandflat,car,untarred,weekday,clear,good,median,signage,rightangle,fatal
2015,notatjunction,village,nighttime,straightandflat,car,untarred,weekday,clear,good,median,signage,rightangle,fatal
2015,atjunction,urban,daytime,straightandflat,car,untarred,weekday,clear,good,median,signage,rightangle,fatal
2015,notatjunction,urban,nighttime,straightandflat,car,untarred,weekday,clear,good,median,signage,rightangle,fatal
2015,atjunction,village,daytime,straightandflat,car,untarred,weekday,clear,good,median,signage,rightangle,fatal
2015,notatjunction,urban,nighttime,straightandflat,car,untarred,weekday,clear,good,median,signage,rightangle,fatal
2015,atjunction,urban,daytime,straightandflat,car,untarred,weekday,clear,good,median,signage,rightangle,fatal
2015,notatjunction,village,nighttime,straightandflat,car,untarred,weekday,clear,good,median,signage,rightangle,fatal
2015,atjunction,urban,daytime,straightandflat,car,untarred,weekday,clear,good,median,signage,rightangle,fatal
2015,notatjunction,urban,nighttime,straightandflat,car,untarred,weekday,clear,good,median,signage,rightangle,fatal
2015,atjunction,village,daytime,straightandflat,car,untarred,weekday,clear,good,median,signage,rightangle,fatal
2015,notatjunction,urban,nighttime,straightandflat,car,untarred,weekday,clear,good,median,signage,rightangle,fatal
2015,atjunction,urban,daytime,straightandflat,car,untarred,weekday,clear,good,median,signage,rightangle,fatal
2015,notatjunction,village,nighttime,straightandflat,car,untarred,weekday,clear,good,median,signage,rightangle,fatal
2015,atjunction,urban,daytime,straightandflat,car,untarred,weekday,clear,good,median,signage,rightangle,fatal
2015,notatjunction,urban,nighttime,straightandflat,car,untarred,weekday,clear,good,median,signage,rightangle,fatal
2015,atjunction,village,daytime,straightandflat,car,untarred,weekday,clear,good,median,signage,rightangle,fatal
2015,notatjunction,urban,nighttime,straightandflat,car,tarredwithpotholes,weekend,other,good,nomedian,signage,parkedvehicle,fatal
2015,atjunction,urban,daytime,straightandflat,car,tarredwithpotholes,weekend,other,good,nomedian,signage,parkedvehicle,fatal
2015,notatjunction,village,nighttime,straightandflat,car,tarredwithpotholes,weekend,other,good,nomedian,signage,parkedvehicle,fatal
2015,atjunction,urban,daytime,straightandflat,car,tarredwithpotholes,weekend,other,good,nomedian,signage,parkedvehicle,fatal
2015,notatjunction,urban,nighttime,straightandflat,car,tarredwithpotholes,weekend,other,good,nomedian,signage,parkedvehicle,fatal
2015,atjunction,village,daytime,straightandflat,car,tarredwithpotholes,weekend,other,good,nomedian,signage,parkedvehicle,fatal
2015,notatjunction,urban,nighttime,straightandflat,car,tarredwithpotholes,weekend,other,good,nomedian,signage,parkedvehicle,fatal
2015,atjunction,urban,daytime,straightandflat,car,tarredwithpotholes,weekend,other,good,nomedian,signage,parkedvehicle,fatal
2015,notatjunction,village,nighttime,straightandflat,car,tarredwithpotholes,weekend,other,good,nomedian,signage,parkedvehicle,fatal
2015,atjunction,urban,daytime,straightandflat,car,tarredwithpotholes,weekend,other,good,nomedian,signage,parkedvehicle,fatal
2015,notatjunction,urban,nighttime,straightandflat,car,tarredwithpotholes,weekend,other,good,nomedian,signage,parkedvehicle,fatal
2015,atjunction,village,daytime,straightandflat,car,tarredwithpotholes,weekend,other,good,nomedian,signage,parkedvehicle,fatal
2015,notatjunction,urban,nighttime,straightandflat,car,tarredwithpotholes,weekend,other,good,nomedian,signage,parkedvehicle,fatal
2015,atjunction,urban,daytime,straightandflat,car,tarredwithpotholes,weekend,other,good,nomedian,signage,parkedvehicle,fatal
2015,notatjunction,village,nighttime,straightandflat,car,tarredwithpotholes,weekend,other,good,nomedian,signage,parkedvehicle,fatal
2015,atjunction,urban,daytime,straightandflat,car,tarredwithpotholes,weekend,other,good,nomedian,signage,parkedvehicle,fatal
2015,notatjunction,urban,nighttime,straightandflat,car,tarredwithpotholes,weekend,other,good,nomedian,signage,parkedvehicle,fatal
2015,atjunction,village,daytime,straightandflat,car,tarredwithpotholes,weekend,other,good,nomedian,signage,parkedvehicle,fatal
2015,notatjunction,urban,nighttime,straightandflat,car,tarredwithpotholes,weekend,other,good,nomedian,signage,parkedvehicle,fatal
2015,atjunction,urban,daytime,straightandflat,car,tarredwithpotholes,weekend,other,good,nomedian,signage,parkedvehicle,fatal
2015,notatjunction,village,nighttime,straightandflat,car,tarredwithpotholes,weekend,other,good,nomedian,signage,parkedvehicle,fatal
2015,atjunction,urban,daytime,straightandflat,car,tarredwithpotholes,weekend,other,good,nomedian,signage,parkedvehicle,fatal
2015,notatjunction,urban,nighttime,straightandflat,car,tarredwithpotholes,weekend,other,good,nomedian,signage,parkedvehicle,fatal
2015,atjunction,village,daytime,straightandflat,car,tarredwithpotholes,weekend,other,good,nomedian,signage,parkedvehicle,fatal
2015,notatjunction,urban,nighttime,straightandflat,car,tarredwithpotholes,weekend,other,good,nomedian,signage,parkedvehicle,fatal
2015,atjunction,urban,daytime,straightandflat,car,tarredwithpotholes,weekend,other,good,nomedian,signage,parkedvehicle,fatal
2015,notatjunction,village,nighttime,straightandflat,car,tarredandgood,weekday,clear,poor,nomedian,none,hitpedestrian,fatal
2015,atjunction,urban,daytime,straightandflat,car,tarredandgood,weekday,clear,poor,nomedian,none,hitpedestrian,fatal
2015,notatjunction,urban,nighttime,straightandflat,car,tarredandgood,weekday,clear,poor,nomedian,none,hitpedestrian,fatal
2015,atjunction,village,daytime,straightandflat,car,tarredandgood,weekday,clear,poor,nomedian,none,hitpedestrian,fatal
2015,notatjunction,urban,nighttime,straightandflat,car,tarredandgood,weekday,clear,poor,nomedian,none,hitpedestrian,fatal
2015,atjunction,urban,daytime,straightandflat,car,tarredandgood,weekday,clear,poor,nomedian,none,hitpedestrian,fatal
2015,notatjunction,village,nighttime,straightandflat,car,tarredandgood,weekday,clear,poor,nomedian,none,hitpedestrian,fatal
2015,atjunction,urban,daytime,straightandflat,car,tarredandgood,weekday,clear,poor,nomedian,none,hitpedestrian,fatal
2015,notatjunction,urban,nighttime,straightandflat,car,tarredandgood,weekday,clear,poor,nomedian,none,hitpedestrian,fatal
2015,atjunction,village,daytime,straightandflat,car,tarredandgood,weekday,clear,poor,nomedian,none,hitpedestrian,fatal
2015,notatjunction,urban,nighttime,straightandflat,car,tarredandgood,weekday,clear,poor,nomedian,none,hitpedestrian,fatal
2015,atjunction,urban,daytime,straightandflat,car,tarredandgood,weekday,clear,poor,nomedian,none,hitpedestrian,fatal
2015,notatjunction,village,nighttime,straightandflat,car,tarredandgood,weekday,clear,poor,nomedian,none,hitpedestrian,fatal
2015,atjunction,urban,daytime,straightandflat,car,tarredandgood,weekday,clear,poor,nomedian,none,hitpedestrian,fatal
2015,notatjunction,urban,nighttime,straightandflat,car,tarredandgood,weekday,clear,poor,nomedian,none,hitpedestrian,fatal
2015,atjunction,village,daytime,straightandflat,car,tarredandgood,weekday,clear,poor,nomedian,none,hitpedestrian,fatal
2015,notatjunction,urban,nighttime,straightandflat,car,tarredandgood,weekday,clear,poor,nomedian,none,hitpedestrian,fatal
2015,atjunction,urban,daytime,straightandflat,car,tarredandgood,weekday,clear,poor,nomedian,none,hitpedestrian,fatal
2015,notatjunction,village,nighttime,straightandflat,car,tarredandgood,weekday,clear,poor,nomedian,none,hitpedestrian,fatal
2015,atjunction,urban,daytime,straightandflat,car,tarredandgood,weekday,clear,poor,nomedian,none,hitpedestrian,fatal
2015,notatjunction,urban,nighttime,straightandflat,car,tarredandgood,weekday,clear,poor,nomedian,none,hitpedestrian,fatal
2015,atjunction,village,daytime,straightandflat,car,tarredandgood,weekday,clear,poor,nomedian,none,hitpedestrian,fatal
2015,notatjunction,urban,nighttime,straightandflat,car,tarredandgood,weekday,clear,poor,nomedian,none,hitpedestrian,fatal
2015,atjunction,urban,daytime,straightandflat,car,tarredandgood,weekday,clear,poor,nomedian,none,hitpedestrian,fatal
2015,notatjunction,village,nighttime,straightandflat,car,tarredandgood,weekday,clear,poor,nomedian,none,hitpedestrian,fatal
2015,atjunction,urban,daytime,straightandflat,car,tarredandgood,weekday,clear,poor,nomedian,none,hitpedestrian,fatal
2015,notatjunction,urban,nighttime,straightandflat,car,tarredandgood,weekday,clear,poor,nomedian,none,hitpedestrian,fatal
2015,atjunction,village,daytime,straightandflat,car,tarredandgood,weekday,clear,poor,nomedian,none,hitpedestrian,fatal
2015,notatjunction,urban,nighttime,straightandflat,car,tarredandgood,weekday,clear,poor,nomedian,none,hitpedestrian,fatal
2015,atjunction,urban,daytime,straightandflat,car,tarredandgood,weekday,clear,poor,nomedian,none,hitpedestrian,fatal
2015,notatjunction,village,nighttime,straightandflat,car,tarredandgood,weekday,clear,poor,nomedian,none,hitpedestrian,fatal
2015,atjunction,urban,daytime,straightandflat,car,tarredandgood,weekday,clear,poor,nomedian,none,hitpedestrian,fatal
2015,notatjunction,urban,nighttime,straightandflat,car,tarredandgood,weekday,clear,noshoulder,nomedian,none,rearend,fatal
2015,atjunction,village,daytime,straightandflat,car,tarredandgood,weekday,clear,noshoulder,nomedian,none,rearend,fatal
2015,notatjunction,urban,nighttime,straightandflat,car,tarredandgood,weekday,clear,noshoulder,nomedian,none,rearend,fatal
2015,atjunction,urban,daytime,straightandflat,car,tarredandgood,weekday,clear,noshoulder,nomedian,none,rearend,fatal
2015,notatjunction,village,nighttime,straightandflat,car,tarredandgood,weekday,clear,noshoulder,nomedian,none,rearend,fatal
2015,atjunction,urban,daytime,straightandflat,car,tarredandgood,weekday,clear,noshoulder,nomedian,none,rearend,fatal
2015,notatjunction,urban,nighttime,straightandflat,car,tarredandgood,weekday,clear,noshoulder,nomedian,none,rearend,fatal
2015,atjunction,village,daytime,straightandflat,car,tarredandgood,weekday,clear,noshoulder,nomedian,none,rearend,fatal
2015,notatjunction,urban,nighttime,straightandflat,car,tarredandgood,weekday,clear,noshoulder,nomedian,none,rearend,fatal
2015,atjunction,urban,daytime,straightandflat,car,tarredandgood,weekday,clear,noshoulder,nomedian,none,rearend,fatal
2015,notatjunction,village,nighttime,straightandflat,car,tarredandgood,weekday,clear,noshoulder,nomedian,none,rearend,fatal
2015,atjunction,urban,daytime,straightandflat,car,tarredandgood,weekday,clear,noshoulder,nomedian,none,rearend,fatal
2015,notatjunction,urban,nighttime,straightandflat,car,tarredandgood,weekday,clear,noshoulder,nomedian,none,rearend,fatal
2015,atjunction,village,daytime,straightandflat,car,tarredandgood,weekday,clear,noshoulder,nomedian,none,rearend,fatal
2015,notatjunction,urban,nighttime,straightandflat,car,tarredandgood,weekday,clear,noshoulder,nomedian,none,rearend,fatal
2015,atjunction,urban,daytime,straightandflat,car,tarredandgood,weekday,clear,noshoulder,nomedian,none,rearend,fatal
2015,notatjunction,village,nighttime,straightandflat,car,tarredandgood,weekday,clear,noshoulder,nomedian,none,rearend,fatal
2015,atjunction,urban,daytime,straightandflat,car,tarredandgood,weekday,clear,noshoulder,nomedian,none,rearend,fatal
2015,notatjunction,urban,nighttime,straightandflat,car,tarredandgood,weekday,clear,noshoulder,nomedian,none,rearend,fatal
2015,atjunction,village,daytime,straightandflat,car,tarredandgood,weekday,clear,noshoulder,nomedian,none,rearend,fatal
2015,notatjunction,urban,nighttime,straightandflat,hgv,tarredandgood,weekday,clear,noshoulder,nomedian,none,rearend,fatal
2015,atjunction,urban,daytime,straightandflat,hgv,tarredandgood,weekday,clear,noshoulder,nomedian,none,rearend,fatal
2015,notatjunction,village,nighttime,straightandflat,hgv,tarredandgood,weekday,clear,noshoulder,nomedian,none,rearend,fatal
2015,atjunction,urban,daytime,straightandflat,hgv,tarredandgood,weekday,clear,noshoulder,nomedian,none,rearend,fatal
2015,notatjunction,urban,nighttime,straightandflat,hgv,tarredandgood,weekday,clear,noshoulder,nomedian,none,rearend,fatal
2015,atjunction,village,daytime,straightandflat,hgv,tarredandgood,weekday,clear,noshoulder,nomedian,none,rearend,fatal
2015,notatjunction,urban,nighttime,straightandflat,hgv,tarredandgood,weekday,clear,noshoulder,nomedian,none,rearend,fatal
2015,atjunction,urban,daytime,straightandflat,hgv,tarredandgood,weekday,clear,noshoulder,nomedian,none,rearend,fatal
2015,notatjunction,village,nighttime,straightandflat,hgv,tarredandgood,weekday,clear,noshoulder,nomedian,none,rearend,fatal
2015,atjunction,urban,daytime,straightandflat,hgv,tarredandgood,weekday,clear,noshoulder,nomedian,none,rearend,fatal
2015,notatjunction,urban,nighttime,straightandflat,hgv,tarredandgood,weekday,clear,noshoulder,nomedian,none,rearend,fatal
2015,atjunction,village,daytime,straightandflat,hgv,tarredandgood,weekday,clear,noshoulder,nomedian,none,rearend,fatal
2015,notatjunction,urban,nighttime,straightandflat,hgv,tarredandgood,weekday,clear,noshoulder,nomedian,none,rearend,fatal
2015,atjunction,urban,daytime,straightandflat,hgv,tarredandgood,weekday,clear,noshoulder,nomedian,none,rearend,fatal
2015,notatjunction,village,nighttime,straightandflat,hgv,tarredandgood,weekday,clear,noshoulder,nomedian,none,rearend,fatal
2015,atjunction,urban,daytime,straightandflat,hgv,tarredandgood,weekday,clear,noshoulder,nomedian,none,rearend,fatal
2015,notatjunction,urban,nighttime,straightandflat,hgv,tarredandgood,weekday,clear,noshoulder,nomedian,none,rearend,fatal
2015,atjunction,village,daytime,straightandflat,hgv,tarredandgood,weekday,clear,noshoulder,nomedian,none,rearend,fatal
2015,notatjunction,urban,nighttime,straightandflat,hgv,tarredandgood,weekday,clear,noshoulder,nomedian,none,rearend,fatal
2015,atjunction,urban,daytime,straightandflat,hgv,tarredandgood,weekday,clear,noshoulder,nomedian,none,rearend,fatal
2015,notatjunction,village,nighttime,straightandflat,hgv,tarredandgood,weekday,clear,noshoulder,nomedian,none,rearend,fatal
2015,atjunction,urban,daytime,straightandflat,hgv,tarredandgood,weekday,clear,noshoulder,nomedian,none,rearend,fatal
2015,notatjunction,urban,nighttime,straightandflat,hgv,tarredandgood,weekday,clear,noshoulder,nomedian,none,rearend,fatal
2015,atjunction,village,daytime,straightandflat,hgv,tarredandgood,weekday,clear,noshoulder,nomedian,none,rearend,fatal
2015,notatjunction,urban,nighttime,straightandflat,hgv,tarredandgood,weekday,clear,noshoulder,nomedian,none,rearend,fatal
2015,atjunction,urban,daytime,straightandflat,hgv,tarredandgood,weekday,clear,noshoulder,nomedian,none,rearend,fatal
2015,notatjunction,village,nighttime,straightandflat,hgv,tarredandgood,weekday,clear,noshoulder,nomedian,none,rearend,fatal
2015,atjunction,urban,daytime,straightandflat,hgv,tarredandgood,weekday,clear,noshoulder,nomedian,none,rearend,fatal
2015,notatjunction,urban,nighttime,straightandflat,hgv,tarredandgood,weekday,clear,noshoulder,nomedian,none,rearend,fatal
2015,atjunction,village,daytime,straightandflat,hgv,tarredandgood,weekday,clear,noshoulder,nomedian,none,rearend,fatal
2015,notatjunction,urban,nighttime,straightandflat,hgv,tarredandgood,weekday,clear,noshoulder,nomedian,none,rearend,fatal
2015,atjunction,urban,daytime,straightandflat,hgv,tarredandgood,weekday,clear,noshoulder,nomedian,none,rearend,fatal
2015,notatjunction,village,nighttime,straightandflat,hgv,tarredandgood,weekday,clear,noshoulder,nomedian,none,rearend,fatal
2015,atjunction,urban,daytime,straightandflat,bus,tarredandgood,weekday,clear,noshoulder,nomedian,none,rearend,fatal
2015,notatjunction,urban,nighttime,straightandflat,bus,tarredandgood,weekday,clear,noshoulder,nomedian,none,rearend,fatal
2015,atjunction,village,daytime,straightandflat,bus,tarredandgood,weekday,clear,noshoulder,nomedian,none,rearend,fatal
2015,notatjunction,urban,nighttime,straightandflat,bus,tarredandgood,weekday,clear,noshoulder,nomedian,none,rearend,fatal
2015,atjunction,urban,daytime,straightandflat,bus,tarredandgood,weekday,clear,noshoulder,nomedian,none,rearend,fatal
2015,notatjunction,village,nighttime,straightandflat,bus,tarredandgood,weekday,clear,noshoulder,nomedian,none,rearend,fatal
2015,atjunction,urban,daytime,straightandflat,bus,tarredandgood,weekday,clear,noshoulder,nomedian,none,rearend,fatal
2015,notatjunction,urban,nighttime,straightandflat,bus,tarredandgood,weekday,clear,noshoulder,nomedian,none,rearend,fatal
2015,atjunction,village,daytime,straightandflat,bus,tarredandgood,weekday,clear,noshoulder,nomedian,none,rearend,fatal
2015,notatjunction,urban,nighttime,straightandflat,bus,tarredandgood,weekday,clear,noshoulder,nomedian,none,rearend,fatal
2015,atjunction,urban,daytime,straightandflat,bus,tarredandgood,weekday,clear,noshoulder,nomedian,none,rearend,fatal
2015,notatjunction,village,nighttime,straightandflat,bus,tarredandgood,weekday,clear,noshoulder,nomedian,none,rearend,fatal
2015,atjunction,urban,daytime,straightandflat,bus,tarredandgood,weekday,clear,noshoulder,nomedian,none,rearend,fatal
2015,notatjunction,urban,nighttime,straightandflat,bus,tarredandgood,weekday,clear,noshoulder,nomedian,none,rearend,fatal
2015,atjunction,village,daytime,straightandflat,bus,tarredandgood,weekday,clear,noshoulder,nomedian,none,rearend,fatal
2015,notatjunction,urban,nighttime,straightandflat,bus,tarredandgood,weekday,clear,noshoulder,nomedian,none,rearend,fatal
2015,atjunction,urban,daytime,straightandflat,bus,tarredandgood,weekday,clear,noshoulder,nomedian,none,rearend,fatal
2015,notatjunction,village,nighttime,straightandflat,bus,tarredandgood,weekday,clear,noshoulder,nomedian,none,rearend,fatal
2015,atjunction,urban,daytime,straightandflat,bus,tarredandgood,weekday,clear,noshoulder,nomedian,none,rearend,fatal
2015,notatjunction,urban,nighttime,straightandflat,bus,tarredandgood,weekday,clear,noshoulder,nomedian,none,rearend,fatal
2015,atjunction,village,daytime,straightandflat,bus,tarredandgood,weekday,clear,noshoulder,nomedian,none,rearend,fatal
2015,notatjunction,urban,nighttime,straightandflat,bus,tarredandgood,weekday,clear,noshoulder,nomedian,none,rearend,fatal
2015,atjunction,urban,daytime,straightandflat,bus,tarredandgood,weekday,clear,noshoulder,nomedian,none,rearend,fatal
2015,notatjunction,village,nighttime,straightandflat,bus,tarredandgood,weekday,clear,noshoulder,nomedian,none,rearend,fatal
2015,atjunction,urban,daytime,straightandflat,bus,tarredandgood,weekday,clear,noshoulder,nomedian,none,rearend,fatal
2015,notatjunction,urban,nighttime,straightandflat,bus,tarredandgood,weekday,clear,noshoulder,nomedian,none,rearend,fatal
2015,atjunction,village,daytime,straightandflat,bus,tarredandgood,weekday,clear,noshoulder,nomedian,none,rearend,fatal
2015,notatjunction,urban,nighttime,straightandflat,bus,tarredandgood,weekday,clear,noshoulder,nomedian,none,rearend,fatal
2015,atjunction,urban,daytime,straightandflat,bus,tarredandgood,weekday,clear,noshoulder,nomedian,none,rearend,fatal
2015,notatjunction,village,nighttime,straightandflat,bus,tarredandgood,weekday,clear,noshoulder,nomedian,none,rearend,fatal
2015,atjunction,urban,daytime,straightandflat,bus,tarredandgood,weekday,clear,noshoulder,nomedian,none,rearend,fatal
2015,notatjunction,urban,nighttime,straightandflat,bus,tarredandgood,weekday,clear,noshoulder,nomedian,none,rearend,fatal
2015,atjunction,village,daytime,straightandflat,bus,tarredandgood,weekday,clear,noshoulder,nomedian,none,rearend,fatal
2015,notatjunction,urban,nighttime,straightandflat,bus,tarredandgood,weekday,clear,noshoulder,nomedian,none,rearend,fatal
2015,atjunction,village,daytime,straightandflat,bus,tarredandgood,weekday,clear,noshoulder,nomedian,none,rearend,fatal
2015,notatjunction,urban,nighttime,straightandflat,bus,tarredandgood,weekday,clear,noshoulder,nomedian,none,rearend,fatal
2015,atjunction,village,daytime,straightandflat,bus,tarredandgood,weekday,clear,noshoulder,nomedian,none,rearend,fatal
2015,notatjunction,urban,nighttime,straightandflat,bus,tarredandgood,weekday,clear,noshoulder,nomedian,none,rearend,fatal
2015,atjunction,village,daytime,straightandflat,bus,tarredandgood,weekday,clear,noshoulder,nomedian,none,rearend,fatal
2015,notatjunction,urban,nighttime,straightandflat,bus,tarredandgood,weekday,clear,noshoulder,nomedian,none,rearend,fatal
2015,atjunction,village,daytime,straightandflat,bus,tarredandgood,weekday,clear,noshoulder,nomedian,none,rearend,fatal
2015,notatjunction,urban,nighttime,straightandflat,bus,tarredandgood,weekday,clear,noshoulder,nomedian,none,rearend,fatal
2015,atjunction,village,daytime,straightandflat,bus,tarredandgood,weekday,clear,noshoulder,nomedian,none,rearend,fatal
2015,notatjunction,urban,nighttime,straightandflat,bus,tarredandgood,weekday,clear,noshoulder,nomedian,none,rearend,fatal
2015,atjunction,village,daytime,straightandflat,bus,tarredandgood,weekday,clear,noshoulder,nomedian,none,rearend,fatal
2015,notatjunction,urban,nighttime,straightandflat,bus,tarredandgood,weekday,clear,noshoulder,nomedian,none,rearend,fatal
2015,atjunction,village,daytime,straightandflat,bus,tarredandgood,weekday,clear,noshoulder,nomedian,none,rearend,fatal
2015,notatjunction,urban,nighttime,straightandflat,bus,tarredandgood,weekday,clear,noshoulder,nomedian,none,rearend,fatal
2015,atjunction,village,daytime,straightandflat,bus,tarredandgood,weekday,clear,noshoulder,nomedian,none,rearend,fatal
2015,notatjunction,urban,nighttime,straightandflat,bus,tarredandgood,weekday,clear,noshoulder,nomedian,none,rearend,fatal
2015,atjunction,village,daytime,straightandflat,bus,tarredandgood,weekday,clear,noshoulder,nomedian,none,rearend,fatal
2015,notatjunction,urban,nighttime,straightandflat,bus,tarredandgood,weekday,clear,noshoulder,nomedian,none,rearend,fatal
2015,atjunction,village,daytime,straightandflat,bus,tarredandgood,weekday,clear,noshoulder,nomedian,none,rearend,fatal
2015,notatjunction,urban,nighttime,straightandflat,bus,tarredandgood,weekday,clear,noshoulder,nomedian,none,rearend,fatal
2015,atjunction,village,daytime,straightandflat,bus,tarredandgood,weekday,clear,noshoulder,nomedian,none,rearend,fatal
2015,notatjunction,urban,nighttime,straightandflat,bus,tarredandgood,weekday,clear,noshoulder,nomedian,none,rearend,fatal
2015,atjunction,village,daytime,straightandflat,bus,tarredandgood,weekday,clear,noshoulder,nomedian,none,rearend,fatal
2015,notatjunction,urban,nighttime,straightandflat,bus,tarredandgood,weekday,clear,noshoulder,nomedian,none,rearend,fatal
2015,atjunction,village,daytime,straightandflat,motorcycle,tarredandgood,weekday,clear,noshoulder,nomedian,none,rearend,fatal
2015,notatjunction,urban,nighttime,straightandflat,motorcycle,tarredandgood,weekday,clear,noshoulder,nomedian,none,rearend,fatal
2015,atjunction,village,daytime,straightandflat,motorcycle,tarredandgood,weekday,clear,noshoulder,nomedian,none,rearend,fatal
2015,notatjunction,urban,nighttime,straightandflat,motorcycle,tarredandgood,weekday,clear,noshoulder,nomedian,none,rearend,fatal
2015,atjunction,village,daytime,straightandflat,motorcycle,tarredandgood,weekday,clear,noshoulder,nomedian,none,rearend,fatal
2015,notatjunction,urban,nighttime,straightandflat,motorcycle,tarredandgood,weekday,clear,noshoulder,nomedian,none,rearend,fatal
2015,atjunction,village,daytime,straightandflat,motorcycle,tarredandgood,weekday,clear,noshoulder,nomedian,none,rearend,fatal
2015,notatjunction,urban,nighttime,straightandflat,motorcycle,tarredandgood,weekday,clear,noshoulder,nomedian,none,rearend,fatal
2015,atjunction,village,daytime,straightandflat,motorcycle,tarredandgood,weekday,clear,noshoulder,nomedian,none,rearend,fatal
2015,notatjunction,urban,nighttime,straightandflat,motorcycle,tarredandgood,weekday,clear,noshoulder,nomedian,none,rearend,fatal
2015,atjunction,village,daytime,straightandflat,motorcycle,tarredandgood,weekday,clear,noshoulder,nomedian,none,rearend,fatal
2015,notatjunction,urban,nighttime,straightandflat,motorcycle,tarredandgood,weekday,clear,noshoulder,nomedian,none,rearend,fatal
2015,atjunction,village,daytime,straightandflat,motorcycle,tarredandgood,weekday,clear,noshoulder,nomedian,none,rearend,fatal
2015,notatjunction,urban,nighttime,straightandflat,motorcycle,tarredandgood,weekday,clear,noshoulder,nomedian,none,rearend,fatal
2015,atjunction,village,daytime,straightandflat,motorcycle,tarredandgood,weekday,clear,noshoulder,nomedian,none,rearend,fatal
2015,notatjunction,urban,nighttime,straightandflat,motorcycle,tarredandgood,weekday,clear,noshoulder,nomedian,none,rearend,fatal
2015,atjunction,village,daytime,straightandflat,motorcycle,tarredandgood,weekday,clear,noshoulder,nomedian,none,rearend,fatal
2015,notatjunction,urban,nighttime,straightandflat,motorcycle,tarredandgood,weekday,clear,noshoulder,nomedian,none,rearend,fatal
2015,atjunction,village,daytime,straightandflat,motorcycle,tarredandgood,weekday,clear,noshoulder,nomedian,none,rearend,fatal
2015,notatjunction,urban,nighttime,straightandflat,motorcycle,tarredandgood,weekday,clear,noshoulder,nomedian,none,rearend,fatal
2015,atjunction,village,daytime,straightandflat,motorcycle,tarredandgood,weekday,clear,noshoulder,nomedian,none,rearend,fatal
2015,notatjunction,urban,nighttime,straightandflat,motorcycle,tarredandgood,weekday,clear,noshoulder,nomedian,none,rearend,fatal
2015,atjunction,village,daytime,straightandflat,motorcycle,tarredandgood,weekday,clear,noshoulder,nomedian,none,rearend,fatal
2015,notatjunction,urban,nighttime,straightandflat,motorcycle,tarredandgood,weekday,clear,noshoulder,nomedian,none,rearend,fatal
2015,atjunction,village,daytime,straightandflat,motorcycle,tarredandgood,weekday,clear,noshoulder,nomedian,none,rearend,fatal
2015,notatjunction,urban,nighttime,straightandflat,motorcycle,tarredandgood,weekday,clear,noshoulder,nomedian,none,rearend,fatal
2015,atjunction,village,daytime,straightandflat,motorcycle,tarredandgood,weekday,clear,noshoulder,nomedian,none,rearend,fatal
2015,notatjunction,urban,nighttime,straightandflat,motorcycle,tarredandgood,weekday,clear,noshoulder,nomedian,none,rearend,fatal
2015,atjunction,village,daytime,straightandflat,motorcycle,tarredandgood,weekday,clear,noshoulder,nomedian,none,rearend,fatal
2015,notatjunction,urban,nighttime,straightandflat,motorcycle,tarredandgood,weekday,clear,noshoulder,nomedian,none,rearend,fatal
2015,atjunction,village,daytime,straightandflat,motorcycle,tarredandgood,weekday,clear,noshoulder,nomedian,none,rearend,fatal
2015,notatjunction,urban,nighttime,straightandflat,motorcycle,tarredandgood,weekday,clear,noshoulder,nomedian,none,rearend,fatal
2015,atjunction,village,daytime,straightandflat,motorcycle,tarredandgood,weekday,clear,noshoulder,nomedian,none,rearend,fatal
2015,notatjunction,urban,nighttime,straightandflat,motorcycle,tarredandgood,weekday,clear,noshoulder,nomedian,none,rearend,fatal
2015,atjunction,village,daytime,straightandflat,motorcycle,tarredandgood,weekday,clear,noshoulder,nomedian,none,rearend,fatal
2015,notatjunction,urban,nighttime,straightandflat,motorcycle,tarredandgood,weekday,clear,noshoulder,nomedian,none,rearend,fatal
2015,atjunction,village,daytime,straightandflat,motorcycle,tarredandgood,weekday,clear,noshoulder,nomedian,none,rearend,fatal
2015,notatjunction,urban,nighttime,straightandflat,motorcycle,tarredandgood,weekday,clear,noshoulder,nomedian,none,rearend,fatal
2015,atjunction,village,daytime,straightandflat,motorcycle,tarredandgood,weekday,clear,noshoulder,nomedian,none,rearend,fatal
2015,notatjunction,urban,nighttime,straightandflat,motorcycle,tarredandgood,weekday,clear,noshoulder,nomedian,none,rearend,fatal
2015,atjunction,village,daytime,straightandflat,motorcycle,tarredandgood,weekday,clear,noshoulder,nomedian,none,rearend,fatal
2015,notatjunction,urban,nighttime,straightandflat,motorcycle,untarred,weekend,other,noshoulder,nomedian,signage,hitobjectoffrd,fatal
2015,atjunction,village,daytime,straightandflat,motorcycle,untarred,weekend,other,noshoulder,nomedian,signage,hitobjectoffrd,fatal
2015,notatjunction,urban,nighttime,straightandflat,motorcycle,untarred,weekend,other,noshoulder,nomedian,signage,hitobjectoffrd,fatal
2015,atjunction,village,daytime,straightandflat,motorcycle,untarred,weekend,other,noshoulder,nomedian,signage,hitobjectoffrd,fatal
2015,notatjunction,urban,nighttime,straightandflat,motorcycle,untarred,weekend,other,noshoulder,nomedian,signage,hitobjectoffrd,fatal
2015,atjunction,village,daytime,straightandflat,motorcycle,untarred,weekend,other,noshoulder,nomedian,signage,hitobjectoffrd,fatal
2015,notatjunction,urban,nighttime,straightandflat,motorcycle,untarred,weekend,other,noshoulder,nomedian,signage,hitobjectoffrd,fatal
2015,atjunction,village,daytime,straightandflat,motorcycle,untarred,weekend,other,noshoulder,nomedian,signage,hitobjectoffrd,fatal
2015,notatjunction,urban,nighttime,straightandflat,motorcycle,untarred,weekend,other,noshoulder,nomedian,signage,hitobjectoffrd,fatal
2015,atjunction,village,daytime,straightandflat,motorcycle,untarred,weekend,other,noshoulder,nomedian,signage,hitobjectoffrd,fatal
2015,notatjunction,urban,nighttime,straightandflat,motorcycle,untarred,weekend,other,noshoulder,nomedian,signage,hitobjectoffrd,fatal
2015,atjunction,village,daytime,straightandflat,motorcycle,untarred,weekend,other,noshoulder,nomedian,signage,hitobjectoffrd,fatal
2015,notatjunction,urban,nighttime,straightandflat,motorcycle,untarred,weekend,other,noshoulder,nomedian,signage,hitobjectoffrd,fatal
2015,atjunction,village,daytime,straightandflat,motorcycle,untarred,weekend,other,noshoulder,nomedian,signage,hitobjectoffrd,fatal
2015,notatjunction,urban,nighttime,straightandflat,motorcycle,untarred,weekend,other,noshoulder,nomedian,signage,hitobjectoffrd,fatal
2015,atjunction,village,daytime,straightandflat,motorcycle,untarred,weekend,other,noshoulder,nomedian,signage,hitobjectoffrd,fatal
2015,notatjunction,urban,nighttime,straightandflat,motorcycle,untarred,weekend,other,noshoulder,nomedian,signage,hitobjectoffrd,fatal
2015,atjunction,village,daytime,straightandflat,motorcycle,untarred,weekend,other,noshoulder,nomedian,signage,hitobjectoffrd,fatal
2015,notatjunction,urban,nighttime,straightandflat,motorcycle,untarred,weekend,other,noshoulder,nomedian,signage,hitobjectoffrd,fatal
2015,atjunction,village,daytime,straightandflat,motorcycle,untarred,weekend,other,noshoulder,nomedian,signage,hitobjectoffrd,fatal
2015,notatjunction,urban,nighttime,straightandflat,motorcycle,untarred,weekend,other,noshoulder,nomedian,signage,hitobjectoffrd,fatal
2015,atjunction,village,daytime,straightandflat,motorcycle,untarred,weekend,other,noshoulder,nomedian,signage,hitobjectoffrd,fatal
2015,notatjunction,urban,nighttime,straightandflat,motorcycle,tarredwithpotholes,weekday,clear,good,nomedian,signage,other,fatal
2015,atjunction,village,daytime,straightandflat,motorcycle,tarredwithpotholes,weekday,clear,good,nomedian,signage,other,fatal
2015,notatjunction,urban,nighttime,straightandflat,motorcycle,tarredwithpotholes,weekday,clear,good,nomedian,signage,other,fatal
2015,atjunction,village,daytime,straightandflat,motorcycle,tarredwithpotholes,weekday,clear,good,nomedian,signage,other,fatal
2015,notatjunction,urban,nighttime,straightandflat,motorcycle,tarredwithpotholes,weekday,clear,good,nomedian,signage,other,fatal
2015,atjunction,village,daytime,straightandflat,motorcycle,tarredwithpotholes,weekday,clear,good,nomedian,signage,other,fatal
2015,notatjunction,urban,nighttime,straightandflat,motorcycle,tarredwithpotholes,weekday,clear,good,nomedian,signage,other,fatal
2015,atjunction,village,daytime,straightandflat,motorcycle,tarredwithpotholes,weekday,clear,good,nomedian,signage,other,fatal
2015,notatjunction,urban,nighttime,straightandflat,motorcycle,tarredwithpotholes,weekday,clear,good,nomedian,signage,other,fatal
2015,atjunction,village,daytime,straightandflat,motorcycle,tarredwithpotholes,weekday,clear,good,nomedian,signage,other,fatal
2015,notatjunction,urban,nighttime,straightandflat,motorcycle,tarredwithpotholes,weekday,clear,good,nomedian,signage,other,fatal
2015,atjunction,village,daytime,straightandflat,motorcycle,tarredwithpotholes,weekday,clear,good,nomedian,signage,other,fatal
2015,notatjunction,urban,nighttime,straightandflat,motorcycle,tarredwithpotholes,weekday,clear,good,nomedian,signage,other,fatal
2015,atjunction,village,daytime,straightandflat,motorcycle,tarredwithpotholes,weekday,clear,good,nomedian,signage,other,fatal
2015,notatjunction,urban,nighttime,straightandflat,motorcycle,tarredwithpotholes,weekday,clear,good,nomedian,signage,other,fatal
2015,atjunction,village,daytime,straightandflat,motorcycle,tarredwithpotholes,weekday,clear,good,nomedian,signage,other,fatal
2015,notatjunction,urban,nighttime,straightandflat,motorcycle,tarredwithpotholes,weekday,clear,good,nomedian,signage,other,fatal
2015,atjunction,village,daytime,straightandflat,motorcycle,tarredwithpotholes,weekday,clear,good,nomedian,signage,other,fatal
2015,notatjunction,urban,nighttime,straightandflat,motorcycle,tarredwithpotholes,weekday,clear,good,nomedian,signage,other,fatal
2015,atjunction,village,daytime,straightandflat,motorcycle,tarredwithpotholes,weekday,clear,good,nomedian,signage,other,fatal
2015,notatjunction,urban,nighttime,straightandflat,motorcycle,tarredwithpotholes,weekday,clear,good,nomedian,signage,other,fatal
2015,atjunction,village,daytime,straightandflat,motorcycle,tarredwithpotholes,weekday,clear,good,nomedian,signage,other,fatal
2015,notatjunction,urban,nighttime,straightandflat,motorcycle,tarredwithpotholes,weekday,clear,good,nomedian,signage,other,fatal
2015,atjunction,village,daytime,straightandflat,motorcycle,tarredwithpotholes,weekday,clear,good,nomedian,signage,other,fatal
2015,notatjunction,urban,nighttime,straightandflat,motorcycle,tarredwithpotholes,weekday,clear,good,nomedian,signage,other,fatal
2015,atjunction,village,daytime,straightandflat,motorcycle,tarredwithpotholes,weekday,clear,good,nomedian,signage,other,fatal
2015,notatjunction,urban,nighttime,straightandflat,motorcycle,tarredandgood,weekday,clear,poor,nomedian,signage,animal,fatal
2015,atjunction,village,daytime,straightandflat,motorcycle,tarredandgood,weekday,clear,poor,nomedian,signage,animal,fatal
2015,notatjunction,urban,nighttime,straightandflat,motorcycle,tarredandgood,weekday,clear,poor,nomedian,signage,animal,fatal
2015,atjunction,village,daytime,straightandflat,motorcycle,tarredandgood,weekday,clear,poor,nomedian,signage,animal,fatal
2015,notatjunction,urban,nighttime,straightandflat,motorcycle,tarredandgood,weekday,clear,poor,nomedian,signage,animal,fatal
2015,atjunction,village,daytime,straightandflat,motorcycle,tarredandgood,weekday,clear,poor,nomedian,signage,animal,fatal
2015,notatjunction,urban,nighttime,straightandflat,motorcycle,tarredandgood,weekday,clear,poor,nomedian,signage,animal,fatal
2015,atjunction,village,daytime,straightandflat,motorcycle,tarredandgood,weekday,clear,poor,nomedian,signage,animal,fatal
2015,notatjunction,urban,nighttime,straightandflat,motorcycle,tarredandgood,weekday,clear,poor,nomedian,signage,animal,fatal
2015,atjunction,village,daytime,straightandflat,motorcycle,tarredandgood,weekday,clear,poor,nomedian,signage,animal,fatal
2015,notatjunction,urban,nighttime,straightandflat,motorcycle,tarredandgood,weekday,clear,poor,nomedian,signage,animal,fatal
2015,atjunction,village,daytime,straightandflat,motorcycle,tarredandgood,weekday,clear,poor,nomedian,signage,animal,fatal
2015,notatjunction,urban,nighttime,straightandflat,motorcycle,tarredandgood,weekday,clear,poor,nomedian,signage,animal,fatal
2015,atjunction,village,daytime,straightandflat,motorcycle,tarredandgood,weekday,clear,poor,nomedian,signage,animal,fatal
2015,notatjunction,urban,nighttime,straightandflat,motorcycle,tarredandgood,weekday,clear,poor,nomedian,signage,animal,fatal
2015,atjunction,village,daytime,straightandflat,motorcycle,untarred,weekend,other,noshoulder,nomedian,signage,hitobjectoffrd,fatal
2015,notatjunction,urban,nighttime,straightandflat,motorcycle,tarredwithpotholes,weekend,clear,noshoulder,nomedian,none,headon,fatal
2015,atjunction,village,daytime,straightandflat,motorcycle,tarredwithpotholes,weekend,clear,noshoulder,nomedian,none,headon,fatal
2015,notatjunction,urban,nighttime,straightandflat,motorcycle,tarredwithpotholes,weekend,clear,noshoulder,nomedian,none,headon,fatal
2015,atjunction,village,daytime,straightandflat,motorcycle,tarredwithpotholes,weekend,clear,noshoulder,nomedian,none,headon,fatal
2015,notatjunction,urban,nighttime,straightandflat,motorcycle,tarredwithpotholes,weekend,clear,noshoulder,nomedian,none,headon,fatal
2015,atjunction,village,daytime,straightandflat,motorcycle,tarredwithpotholes,weekend,clear,noshoulder,nomedian,none,headon,fatal
2015,notatjunction,urban,nighttime,straightandflat,motorcycle,tarredwithpotholes,weekend,clear,noshoulder,nomedian,none,headon,fatal
2015,atjunction,village,daytime,straightandflat,motorcycle,tarredwithpotholes,weekend,clear,noshoulder,nomedian,none,headon,fatal
2015,notatjunction,urban,nighttime,straightandflat,motorcycle,tarredwithpotholes,weekend,clear,noshoulder,nomedian,none,headon,fatal
2015,atjunction,village,daytime,straightandflat,motorcycle,tarredwithpotholes,weekend,clear,noshoulder,nomedian,none,headon,fatal
2015,notatjunction,urban,nighttime,straightandflat,motorcycle,tarredwithpotholes,weekend,clear,noshoulder,nomedian,none,headon,fatal
2015,atjunction,village,daytime,straightandflat,motorcycle,tarredwithpotholes,weekend,clear,noshoulder,nomedian,none,headon,fatal
2015,notatjunction,urban,nighttime,straightandflat,motorcycle,tarredwithpotholes,weekend,clear,noshoulder,nomedian,none,headon,fatal
2011,notatjunction,urban,nighttime,straightandflat,car,tarredwithpotholes,weekend,clear,good,median,signage,sideswipe,hospitalized
2011,notatjunction,rural,nighttime,curvedandinclined,car,tarredwithpotholes,weekend,clear,good,median,signage,sideswipe,hospitalized
2011,notatjunction,urban,nighttime,straightandflat,car,tarredwithpotholes,weekend,clear,good,median,signage,sideswipe,hospitalized
2011,notatjunction,rural,nighttime,curvedandinclined,car,tarredwithpotholes,weekend,clear,good,median,signage,sideswipe,hospitalized
2011,notatjunction,urban,nighttime,straightandflat,car,tarredwithpotholes,weekend,clear,good,median,signage,sideswipe,hospitalized
2011,notatjunction,rural,nighttime,curvedandinclined,car,tarredwithpotholes,weekend,clear,good,median,signage,sideswipe,hospitalized
2011,notatjunction,urban,nighttime,straightandflat,car,tarredwithpotholes,weekend,clear,good,median,signage,sideswipe,hospitalized
2011,notatjunction,rural,nighttime,curvedandinclined,car,tarredwithpotholes,weekend,clear,good,median,signage,sideswipe,hospitalized
2011,notatjunction,urban,nighttime,straightandflat,car,tarredwithpotholes,weekend,clear,good,median,signage,sideswipe,hospitalized
2011,notatjunction,rural,nighttime,curvedandinclined,car,tarredwithpotholes,weekend,clear,good,median,signage,sideswipe,hospitalized
2011,notatjunction,urban,nighttime,straightandflat,car,tarredwithpotholes,weekend,clear,good,median,signage,sideswipe,hospitalized
2011,notatjunction,rural,nighttime,curvedandinclined,car,tarredwithpotholes,weekend,clear,good,median,signage,sideswipe,hospitalized
2011,notatjunction,urban,nighttime,straightandflat,car,tarredwithpotholes,weekend,clear,good,median,signage,sideswipe,hospitalized
2011,notatjunction,rural,nighttime,curvedandinclined,car,tarredwithpotholes,weekend,clear,good,median,signage,sideswipe,hospitalized
2011,notatjunction,urban,nighttime,straightandflat,car,tarredwithpotholes,weekend,clear,good,median,signage,sideswipe,hospitalized
2011,notatjunction,rural,nighttime,curvedandinclined,car,tarredwithpotholes,weekend,clear,good,median,signage,sideswipe,hospitalized
2011,notatjunction,urban,nighttime,straightandflat,car,tarredwithpotholes,weekend,clear,good,median,signage,sideswipe,hospitalized
2011,notatjunction,rural,nighttime,curvedandinclined,car,tarredwithpotholes,weekend,clear,good,median,signage,sideswipe,hospitalized
2011,notatjunction,urban,nighttime,straightandflat,car,tarredwithpotholes,weekend,clear,good,median,signage,sideswipe,hospitalized
2011,notatjunction,rural,nighttime,curvedandinclined,car,tarredwithpotholes,weekend,clear,good,median,signage,sideswipe,hospitalized
2011,notatjunction,urban,nighttime,straightandflat,car,tarredwithpotholes,weekend,clear,good,median,signage,sideswipe,hospitalized
2011,notatjunction,rural,nighttime,curvedandinclined,car,tarredwithpotholes,weekend,clear,good,median,signage,sideswipe,hospitalized
2011,notatjunction,urban,nighttime,straightandflat,car,tarredwithpotholes,weekend,clear,good,median,signage,sideswipe,hospitalized
2011,notatjunction,rural,nighttime,curvedandinclined,car,tarredwithpotholes,weekend,clear,good,median,signage,sideswipe,hospitalized
2011,notatjunction,urban,nighttime,straightandflat,car,tarredwithpotholes,weekend,clear,good,median,signage,sideswipe,hospitalized
2011,notatjunction,rural,nighttime,curvedandinclined,car,tarredwithpotholes,weekend,clear,good,median,signage,sideswipe,hospitalized
2011,notatjunction,urban,nighttime,straightandflat,car,tarredwithpotholes,weekend,clear,good,median,signage,sideswipe,hospitalized
2011,notatjunction,rural,nighttime,curvedandinclined,car,tarredwithpotholes,weekend,clear,good,median,signage,sideswipe,hospitalized
2011,notatjunction,urban,nighttime,straightandflat,car,tarredwithpotholes,weekend,clear,good,median,signage,sideswipe,hospitalized
2011,notatjunction,rural,nighttime,curvedandinclined,car,tarredwithpotholes,weekend,clear,good,median,signage,sideswipe,hospitalized
2011,notatjunction,urban,nighttime,straightandflat,car,tarredwithpotholes,weekend,clear,good,median,signage,sideswipe,hospitalized
2011,notatjunction,rural,nighttime,curvedandinclined,car,tarredwithpotholes,weekend,clear,good,median,signage,sideswipe,hospitalized
2011,notatjunction,urban,nighttime,straightandflat,car,tarredwithpotholes,weekend,clear,good,median,signage,sideswipe,hospitalized
2011,notatjunction,rural,nighttime,curvedandinclined,car,tarredwithpotholes,weekend,clear,good,median,signage,sideswipe,hospitalized
2011,notatjunction,urban,nighttime,straightandflat,car,tarredwithpotholes,weekend,clear,good,median,signage,sideswipe,hospitalized
2011,notatjunction,village,nighttime,curvedandinclined,car,tarredwithpotholes,weekend,clear,good,median,signage,sideswipe,hospitalized
2011,notatjunction,urban,nighttime,straightandflat,car,tarredwithpotholes,weekend,clear,good,median,signage,sideswipe,hospitalized
2011,notatjunction,village,nighttime,curvedandinclined,car,tarredwithpotholes,weekend,clear,good,median,signage,sideswipe,hospitalized
2011,notatjunction,urban,nighttime,straightandflat,car,tarredwithpotholes,weekend,clear,good,median,signage,sideswipe,hospitalized
2011,notatjunction,village,nighttime,curvedandinclined,car,tarredwithpotholes,weekend,clear,good,median,signage,sideswipe,hospitalized
2011,notatjunction,urban,nighttime,straightandflat,car,tarredwithpotholes,weekend,clear,good,median,signage,sideswipe,hospitalized
2011,notatjunction,village,nighttime,curvedandinclined,car,tarredwithpotholes,weekend,clear,good,median,signage,sideswipe,hospitalized
2011,notatjunction,urban,nighttime,straightandflat,car,tarredwithpotholes,weekend,clear,good,median,signage,sideswipe,hospitalized
2011,notatjunction,village,nighttime,curvedandinclined,car,tarredwithpotholes,weekend,clear,good,median,signage,sideswipe,hospitalized
2011,notatjunction,urban,nighttime,straightandflat,car,tarredwithpotholes,weekend,clear,good,median,signage,sideswipe,hospitalized
2011,notatjunction,village,nighttime,curvedandinclined,car,tarredwithpotholes,weekend,clear,good,median,signage,sideswipe,hospitalized
2011,notatjunction,urban,nighttime,straightandflat,car,tarredwithpotholes,weekend,clear,good,median,signage,sideswipe,hospitalized
2011,notatjunction,village,nighttime,curvedandinclined,car,tarredwithpotholes,weekend,clear,good,median,signage,sideswipe,hospitalized
2011,notatjunction,urban,nighttime,straightandflat,car,tarredwithpotholes,weekend,clear,good,median,signage,sideswipe,hospitalized
2011,notatjunction,village,nighttime,curvedandinclined,car,tarredwithpotholes,weekend,clear,good,median,signage,sideswipe,hospitalized
2011,notatjunction,urban,nighttime,straightandflat,car,tarredwithpotholes,weekend,clear,good,median,signage,sideswipe,hospitalized
2011,notatjunction,village,nighttime,curvedandinclined,car,tarredwithpotholes,weekend,clear,good,median,signage,sideswipe,hospitalized
2011,notatjunction,urban,nighttime,straightandflat,car,tarredwithpotholes,weekend,clear,good,median,signage,sideswipe,hospitalized
2011,notatjunction,village,nighttime,curvedandinclined,car,tarredwithpotholes,weekend,clear,good,median,signage,sideswipe,hospitalized
2011,notatjunction,urban,nighttime,straightandflat,car,tarredwithpotholes,weekend,clear,good,median,signage,sideswipe,hospitalized
2011,notatjunction,village,nighttime,curvedandinclined,car,tarredwithpotholes,weekend,clear,good,median,signage,sideswipe,hospitalized
2011,notatjunction,urban,nighttime,straightandflat,car,tarredwithpotholes,weekend,clear,good,median,signage,sideswipe,hospitalized
2011,notatjunction,village,nighttime,curvedandinclined,car,tarredwithpotholes,weekend,clear,good,median,signage,sideswipe,hospitalized
2011,notatjunction,urban,nighttime,straightandflat,car,tarredwithpotholes,weekend,clear,good,median,signage,sideswipe,hospitalized
2011,notatjunction,village,nighttime,curvedandinclined,car,tarredwithpotholes,weekend,clear,good,median,signage,sideswipe,hospitalized
2011,notatjunction,urban,nighttime,straightandflat,car,tarredwithpotholes,weekend,clear,good,median,signage,sideswipe,hospitalized
2011,notatjunction,village,nighttime,curvedandinclined,car,tarredwithpotholes,weekend,clear,good,median,signage,sideswipe,hospitalized
2011,notatjunction,urban,nighttime,straightandflat,car,tarredwithpotholes,weekend,clear,good,median,signage,sideswipe,hospitalized
2011,notatjunction,village,nighttime,curvedandinclined,car,tarredwithpotholes,weekend,clear,good,median,signage,sideswipe,hospitalized
2011,notatjunction,urban,nighttime,straightandflat,car,tarredwithpotholes,weekend,clear,good,median,signage,sideswipe,hospitalized
2011,notatjunction,village,nighttime,curvedandinclined,car,tarredwithpotholes,weekend,clear,good,median,signage,sideswipe,hospitalized
2011,notatjunction,urban,nighttime,straightandflat,car,tarredwithpotholes,weekend,clear,good,median,signage,sideswipe,hospitalized
2011,notatjunction,village,nighttime,curvedandinclined,car,tarredwithpotholes,weekend,clear,good,median,signage,sideswipe,hospitalized
2011,notatjunction,urban,nighttime,straightandflat,car,tarredwithpotholes,weekend,clear,good,median,signage,sideswipe,hospitalized
2011,notatjunction,village,nighttime,curvedandinclined,car,tarredwithpotholes,weekend,clear,good,median,signage,sideswipe,hospitalized
2011,notatjunction,urban,nighttime,straightandflat,car,tarredwithpotholes,weekend,clear,good,median,signage,sideswipe,hospitalized
2011,notatjunction,village,nighttime,curvedandinclined,car,tarredwithpotholes,weekend,clear,good,median,signage,sideswipe,hospitalized
2011,notatjunction,urban,nighttime,straightandflat,car,tarredwithpotholes,weekend,clear,good,median,signage,sideswipe,hospitalized
2011,notatjunction,village,nighttime,curvedandinclined,car,tarredwithpotholes,weekend,clear,good,median,signage,sideswipe,hospitalized
2011,notatjunction,urban,nighttime,straightandflat,car,tarredwithpotholes,weekend,clear,good,median,signage,sideswipe,hospitalized
2011,notatjunction,village,nighttime,curvedandinclined,car,tarredwithpotholes,weekend,clear,good,median,signage,sideswipe,hospitalized
2011,notatjunction,urban,nighttime,straightandflat,car,tarredwithpotholes,weekend,clear,good,median,signage,sideswipe,hospitalized
2011,notatjunction,village,nighttime,curvedandinclined,car,tarredwithpotholes,weekend,clear,good,median,signage,sideswipe,hospitalized
2011,notatjunction,urban,nighttime,straightandflat,car,tarredwithpotholes,weekend,clear,good,median,signage,sideswipe,hospitalized
2011,notatjunction,village,nighttime,curvedandinclined,car,tarredwithpotholes,weekend,clear,good,median,signage,sideswipe,hospitalized
2011,notatjunction,urban,nighttime,straightandflat,car,tarredwithpotholes,weekend,clear,good,median,signage,sideswipe,hospitalized
2011,notatjunction,village,nighttime,curvedandinclined,car,tarredwithpotholes,weekend,clear,good,median,signage,sideswipe,hospitalized
2011,notatjunction,urban,nighttime,straightandflat,car,tarredwithpotholes,weekend,clear,good,median,signage,sideswipe,hospitalized
2011,notatjunction,village,nighttime,curvedandinclined,car,tarredwithpotholes,weekend,clear,good,median,signage,sideswipe,hospitalized
2011,notatjunction,urban,nighttime,straightandflat,car,tarredwithpotholes,weekend,clear,good,median,signage,sideswipe,hospitalized
2011,notatjunction,village,daytime,curvedandinclined,car,tarredwithpotholes,weekend,clear,good,median,signage,sideswipe,hospitalized
2011,notatjunction,urban,nighttime,straightandflat,car,tarredwithpotholes,weekend,clear,good,median,signage,sideswipe,hospitalized
2011,notatjunction,village,daytime,curvedandinclined,car,tarredwithpotholes,weekend,clear,good,median,signage,sideswipe,hospitalized
2011,notatjunction,urban,nighttime,straightandflat,car,tarredwithpotholes,weekend,clear,good,median,signage,sideswipe,hospitalized
2011,notatjunction,village,daytime,curvedandinclined,car,tarredwithpotholes,weekend,clear,good,median,signage,sideswipe,hospitalized
2011,notatjunction,urban,nighttime,straightandflat,car,tarredwithpotholes,weekend,clear,good,median,signage,sideswipe,hospitalized
2011,notatjunction,village,daytime,curvedandinclined,car,tarredwithpotholes,weekend,clear,good,median,signage,sideswipe,hospitalized
2011,notatjunction,urban,nighttime,curvedandinclined,car,tarredwithpotholes,weekend,clear,good,median,signage,sideswipe,hospitalized
2011,atjunction,village,daytime,straightandflat,car,tarredwithpotholes,weekend,clear,good,median,signage,sideswipe,hospitalized
2011,notatjunction,urban,nighttime,curvedandinclined,car,tarredwithpotholes,weekend,clear,good,median,signage,sideswipe,hospitalized
2011,atjunction,village,daytime,straightandflat,car,tarredwithpotholes,weekend,clear,good,median,signage,sideswipe,hospitalized
2011,notatjunction,urban,nighttime,curvedandinclined,car,tarredwithpotholes,weekend,clear,good,median,signage,sideswipe,hospitalized
2011,atjunction,village,daytime,straightandflat,car,tarredwithpotholes,weekend,clear,good,median,signage,sideswipe,hospitalized
2011,notatjunction,urban,nighttime,curvedandinclined,car,tarredwithpotholes,weekend,clear,good,median,signage,sideswipe,hospitalized
2011,atjunction,village,daytime,straightandflat,car,tarredwithpotholes,weekend,clear,good,median,signage,sideswipe,hospitalized
2011,notatjunction,urban,nighttime,curvedandinclined,car,untarred,weekday,clear,good,median,signage,rightangle,hospitalized
2011,atjunction,village,daytime,straightandflat,car,untarred,weekday,clear,good,median,signage,rightangle,hospitalized
2011,notatjunction,urban,nighttime,curvedandinclined,car,untarred,weekday,clear,good,median,signage,rightangle,hospitalized
2011,atjunction,village,daytime,straightandflat,car,untarred,weekday,clear,good,median,signage,rightangle,hospitalized
2011,notatjunction,urban,nighttime,curvedandinclined,car,untarred,weekday,clear,good,median,signage,rightangle,hospitalized
2011,atjunction,village,daytime,straightandflat,car,untarred,weekday,clear,good,median,signage,rightangle,hospitalized
2011,notatjunction,urban,nighttime,curvedandinclined,car,untarred,weekday,clear,good,median,signage,rightangle,hospitalized
2011,atjunction,village,daytime,straightandflat,car,untarred,weekday,clear,good,median,signage,rightangle,hospitalized
2011,notatjunction,urban,nighttime,curvedandinclined,car,untarred,weekday,clear,good,median,signage,rightangle,hospitalized
2011,atjunction,village,daytime,straightandflat,car,untarred,weekday,clear,good,median,signage,rightangle,hospitalized
2011,notatjunction,urban,nighttime,curvedandinclined,car,untarred,weekday,clear,good,median,signage,rightangle,hospitalized
2011,atjunction,village,daytime,straightandflat,car,untarred,weekday,clear,good,median,signage,rightangle,hospitalized
2011,notatjunction,urban,nighttime,curvedandinclined,car,untarred,weekday,clear,good,median,signage,rightangle,hospitalized
2011,atjunction,village,daytime,straightandflat,car,untarred,weekday,clear,good,median,signage,rightangle,hospitalized
2011,notatjunction,urban,nighttime,curvedandinclined,car,untarred,weekday,clear,good,median,signage,rightangle,hospitalized
2011,atjunction,village,daytime,straightandflat,car,untarred,weekday,clear,good,median,signage,rightangle,hospitalized
2011,notatjunction,urban,nighttime,straightandflat,car,untarred,weekday,clear,good,median,signage,rightangle,hospitalized
2011,atjunction,village,daytime,straightandflat,car,untarred,weekday,clear,good,median,signage,rightangle,hospitalized
2011,notatjunction,urban,nighttime,straightandflat,car,untarred,weekday,clear,good,median,signage,rightangle,hospitalized
2011,atjunction,village,daytime,straightandflat,car,untarred,weekday,clear,good,median,signage,rightangle,hospitalized
2011,notatjunction,urban,nighttime,straightandflat,car,untarred,weekday,clear,good,median,signage,rightangle,hospitalized
2011,atjunction,village,daytime,straightandflat,car,untarred,weekday,clear,good,median,signage,rightangle,hospitalized
2011,notatjunction,urban,nighttime,straightandflat,car,untarred,weekday,clear,good,median,signage,rightangle,hospitalized
2011,atjunction,village,daytime,straightandflat,car,untarred,weekday,clear,good,median,signage,rightangle,hospitalized
2011,notatjunction,urban,nighttime,straightandflat,car,untarred,weekday,clear,good,median,signage,rightangle,hospitalized
2011,atjunction,village,daytime,straightandflat,car,untarred,weekday,clear,good,median,signage,rightangle,hospitalized
2011,notatjunction,urban,nighttime,straightandflat,car,untarred,weekday,clear,good,median,signage,rightangle,hospitalized
2011,atjunction,village,daytime,straightandflat,car,untarred,weekday,clear,good,median,signage,rightangle,hospitalized
2011,notatjunction,urban,nighttime,straightandflat,car,untarred,weekday,clear,good,median,signage,rightangle,hospitalized
2011,atjunction,village,daytime,straightandflat,car,untarred,weekday,clear,good,median,signage,rightangle,hospitalized
2011,notatjunction,urban,nighttime,straightandflat,car,untarred,weekday,clear,good,median,signage,rightangle,hospitalized
2011,atjunction,village,daytime,straightandflat,car,untarred,weekday,clear,good,median,signage,rightangle,hospitalized
2011,notatjunction,urban,nighttime,straightandflat,car,untarred,weekday,clear,good,median,signage,rightangle,hospitalized
2011,atjunction,village,daytime,straightandflat,car,untarred,weekday,clear,good,median,signage,rightangle,hospitalized
2011,notatjunction,urban,nighttime,straightandflat,car,untarred,weekday,clear,good,median,signage,rightangle,hospitalized
2011,atjunction,village,daytime,straightandflat,car,untarred,weekday,clear,good,median,signage,rightangle,hospitalized
2011,notatjunction,urban,nighttime,straightandflat,car,untarred,weekday,clear,good,median,signage,rightangle,hospitalized
2011,atjunction,village,daytime,straightandflat,car,untarred,weekday,clear,good,median,signage,rightangle,hospitalized
2011,notatjunction,urban,nighttime,straightandflat,car,untarred,weekday,clear,good,median,signage,rightangle,hospitalized
2011,atjunction,village,daytime,straightandflat,car,untarred,weekday,clear,good,median,signage,rightangle,hospitalized
2011,notatjunction,urban,nighttime,straightandflat,car,untarred,weekday,clear,good,median,signage,rightangle,hospitalized
2011,atjunction,village,daytime,straightandflat,car,untarred,weekday,clear,good,median,signage,rightangle,hospitalized
2011,notatjunction,urban,nighttime,straightandflat,car,untarred,weekday,clear,good,median,signage,rightangle,hospitalized
2011,atjunction,village,daytime,straightandflat,car,untarred,weekday,clear,good,median,signage,rightangle,hospitalized
2011,notatjunction,urban,nighttime,straightandflat,car,untarred,weekday,clear,good,median,signage,rightangle,hospitalized
2011,atjunction,village,daytime,straightandflat,car,untarred,weekday,clear,good,median,signage,rightangle,hospitalized
2011,notatjunction,urban,nighttime,straightandflat,car,untarred,weekday,clear,good,median,signage,rightangle,hospitalized
2011,atjunction,village,daytime,straightandflat,car,untarred,weekday,clear,good,median,signage,rightangle,hospitalized
2011,notatjunction,urban,nighttime,straightandflat,car,untarred,weekday,clear,good,median,signage,rightangle,hospitalized
2011,atjunction,village,daytime,straightandflat,car,untarred,weekday,clear,good,median,signage,rightangle,hospitalized
2011,notatjunction,urban,nighttime,straightandflat,car,untarred,weekday,clear,good,median,signage,rightangle,hospitalized
2011,atjunction,village,daytime,straightandflat,car,untarred,weekday,clear,good,median,signage,rightangle,hospitalized
2011,notatjunction,urban,nighttime,straightandflat,car,untarred,weekday,clear,good,median,signage,rightangle,hospitalized
2011,atjunction,village,daytime,straightandflat,car,untarred,weekday,clear,good,median,signage,rightangle,hospitalized
2011,notatjunction,urban,nighttime,straightandflat,car,untarred,weekday,clear,good,median,signage,rightangle,hospitalized
2011,atjunction,village,daytime,straightandflat,car,untarred,weekday,clear,good,median,signage,rightangle,hospitalized
2011,notatjunction,urban,nighttime,straightandflat,car,untarred,weekday,clear,good,median,signage,rightangle,hospitalized
2011,atjunction,village,daytime,straightandflat,car,untarred,weekday,clear,good,median,signage,rightangle,hospitalized
2011,notatjunction,urban,nighttime,straightandflat,car,untarred,weekday,clear,good,median,signage,rightangle,hospitalized
2011,atjunction,village,daytime,straightandflat,car,untarred,weekday,clear,good,median,signage,rightangle,hospitalized
2011,notatjunction,urban,nighttime,straightandflat,car,untarred,weekday,clear,good,median,signage,rightangle,hospitalized
2011,atjunction,village,daytime,straightandflat,car,untarred,weekday,clear,good,median,signage,rightangle,hospitalized
2011,notatjunction,urban,nighttime,straightandflat,car,untarred,weekday,clear,good,median,signage,rightangle,hospitalized
2011,atjunction,village,daytime,straightandflat,car,untarred,weekday,clear,good,median,signage,rightangle,hospitalized
2011,notatjunction,urban,nighttime,straightandflat,car,untarred,weekday,clear,good,median,signage,rightangle,hospitalized
2011,atjunction,village,daytime,straightandflat,car,untarred,weekday,clear,good,median,signage,rightangle,hospitalized
2011,notatjunction,urban,nighttime,straightandflat,car,untarred,weekday,clear,good,median,signage,rightangle,hospitalized
2011,atjunction,village,daytime,straightandflat,car,untarred,weekday,clear,good,median,signage,rightangle,hospitalized
2011,notatjunction,urban,nighttime,straightandflat,car,untarred,weekday,clear,good,median,signage,rightangle,hospitalized
2011,atjunction,village,daytime,straightandflat,car,untarred,weekday,clear,good,median,signage,rightangle,hospitalized
2011,notatjunction,urban,nighttime,straightandflat,car,untarred,weekday,clear,good,median,signage,rightangle,hospitalized
2011,atjunction,village,daytime,straightandflat,car,untarred,weekday,clear,good,median,signage,rightangle,hospitalized
2011,notatjunction,urban,nighttime,straightandflat,car,untarred,weekday,clear,good,median,signage,rightangle,hospitalized
2011,atjunction,village,daytime,straightandflat,car,untarred,weekday,clear,good,median,signage,rightangle,hospitalized
2011,notatjunction,urban,nighttime,straightandflat,car,untarred,weekday,clear,good,median,signage,rightangle,hospitalized
2011,atjunction,village,daytime,straightandflat,car,untarred,weekday,clear,good,median,signage,rightangle,hospitalized
2011,notatjunction,urban,nighttime,straightandflat,car,tarredwithpotholes,weekend,other,good,nomedian,signage,parkedvehicle,hospitalized
2011,atjunction,village,daytime,straightandflat,car,tarredwithpotholes,weekend,other,good,nomedian,signage,parkedvehicle,hospitalized
2011,notatjunction,urban,nighttime,straightandflat,car,tarredwithpotholes,weekend,other,good,nomedian,signage,parkedvehicle,hospitalized
2011,atjunction,village,daytime,straightandflat,car,tarredwithpotholes,weekend,other,good,nomedian,signage,parkedvehicle,hospitalized
2011,notatjunction,urban,nighttime,straightandflat,car,tarredwithpotholes,weekend,other,good,nomedian,signage,parkedvehicle,hospitalized
2011,atjunction,village,daytime,straightandflat,car,tarredwithpotholes,weekend,other,good,nomedian,signage,parkedvehicle,hospitalized
2011,notatjunction,urban,nighttime,straightandflat,car,tarredwithpotholes,weekend,other,good,nomedian,signage,parkedvehicle,hospitalized
2011,atjunction,village,daytime,straightandflat,car,tarredwithpotholes,weekend,other,good,nomedian,signage,parkedvehicle,hospitalized
2011,notatjunction,urban,nighttime,straightandflat,car,tarredwithpotholes,weekend,other,good,nomedian,signage,parkedvehicle,hospitalized
2011,atjunction,village,daytime,straightandflat,car,tarredwithpotholes,weekend,other,good,nomedian,signage,parkedvehicle,hospitalized
2011,notatjunction,urban,nighttime,straightandflat,car,tarredwithpotholes,weekend,other,good,nomedian,signage,parkedvehicle,hospitalized
2011,atjunction,village,daytime,straightandflat,car,tarredwithpotholes,weekend,other,good,nomedian,signage,parkedvehicle,hospitalized
2011,notatjunction,urban,nighttime,straightandflat,car,tarredwithpotholes,weekend,other,good,nomedian,signage,parkedvehicle,hospitalized
2011,atjunction,village,daytime,straightandflat,car,tarredwithpotholes,weekend,other,good,nomedian,signage,parkedvehicle,hospitalized
2011,notatjunction,urban,nighttime,straightandflat,car,tarredwithpotholes,weekend,other,good,nomedian,signage,parkedvehicle,hospitalized
2011,atjunction,village,daytime,straightandflat,car,tarredwithpotholes,weekend,other,good,nomedian,signage,parkedvehicle,hospitalized
2011,notatjunction,urban,nighttime,straightandflat,car,tarredwithpotholes,weekend,other,good,nomedian,signage,parkedvehicle,hospitalized
2011,atjunction,village,daytime,straightandflat,car,tarredwithpotholes,weekend,other,good,nomedian,signage,parkedvehicle,hospitalized
2011,notatjunction,urban,nighttime,straightandflat,car,tarredwithpotholes,weekend,other,good,nomedian,signage,parkedvehicle,hospitalized
2011,atjunction,village,daytime,straightandflat,car,tarredwithpotholes,weekend,other,good,nomedian,signage,parkedvehicle,hospitalized
2011,notatjunction,urban,nighttime,straightandflat,car,tarredwithpotholes,weekend,other,good,nomedian,signage,parkedvehicle,hospitalized
2011,atjunction,village,daytime,straightandflat,car,tarredwithpotholes,weekend,other,good,nomedian,signage,parkedvehicle,hospitalized
2011,notatjunction,urban,nighttime,straightandflat,car,tarredwithpotholes,weekend,other,good,nomedian,signage,parkedvehicle,hospitalized
2011,atjunction,village,daytime,straightandflat,car,tarredwithpotholes,weekend,other,good,nomedian,signage,parkedvehicle,hospitalized
2011,notatjunction,urban,nighttime,straightandflat,car,tarredwithpotholes,weekend,other,good,nomedian,signage,parkedvehicle,hospitalized
2011,atjunction,village,daytime,straightandflat,car,tarredwithpotholes,weekend,other,good,nomedian,signage,parkedvehicle,hospitalized
2011,notatjunction,urban,nighttime,straightandflat,car,tarredwithpotholes,weekend,other,good,nomedian,signage,parkedvehicle,hospitalized
2011,atjunction,village,daytime,straightandflat,car,tarredwithpotholes,weekend,other,good,nomedian,signage,parkedvehicle,hospitalized
2011,notatjunction,urban,nighttime,straightandflat,car,tarredwithpotholes,weekend,other,good,nomedian,signage,parkedvehicle,hospitalized
2011,atjunction,village,daytime,straightandflat,car,tarredwithpotholes,weekend,other,good,nomedian,signage,parkedvehicle,hospitalized
2011,notatjunction,urban,nighttime,straightandflat,car,tarredwithpotholes,weekend,other,good,nomedian,signage,parkedvehicle,hospitalized
2011,atjunction,village,daytime,straightandflat,car,tarredwithpotholes,weekend,other,good,nomedian,signage,parkedvehicle,hospitalized
2011,notatjunction,urban,nighttime,straightandflat,car,tarredwithpotholes,weekend,other,good,nomedian,signage,parkedvehicle,hospitalized
2011,atjunction,village,daytime,straightandflat,car,tarredwithpotholes,weekend,other,good,nomedian,signage,parkedvehicle,hospitalized
2011,notatjunction,urban,nighttime,straightandflat,car,tarredwithpotholes,weekend,other,good,nomedian,signage,parkedvehicle,hospitalized
2011,atjunction,village,daytime,straightandflat,car,tarredwithpotholes,weekend,other,good,nomedian,signage,parkedvehicle,hospitalized
2011,notatjunction,urban,nighttime,straightandflat,car,tarredwithpotholes,weekend,other,good,nomedian,signage,parkedvehicle,hospitalized
2011,atjunction,village,daytime,straightandflat,car,tarredwithpotholes,weekend,other,good,nomedian,signage,parkedvehicle,hospitalized
2011,notatjunction,urban,nighttime,straightandflat,car,tarredwithpotholes,weekend,other,good,nomedian,signage,parkedvehicle,hospitalized
2011,atjunction,village,daytime,straightandflat,car,tarredandgood,weekday,clear,poor,nomedian,none,hitpedestrian,hospitalized
2011,notatjunction,urban,nighttime,straightandflat,car,tarredandgood,weekday,clear,poor,nomedian,none,hitpedestrian,hospitalized
2011,atjunction,village,daytime,straightandflat,car,tarredandgood,weekday,clear,poor,nomedian,none,hitpedestrian,hospitalized
2011,notatjunction,urban,nighttime,straightandflat,car,tarredandgood,weekday,clear,poor,nomedian,none,hitpedestrian,hospitalized
2011,atjunction,village,daytime,straightandflat,car,tarredandgood,weekday,clear,poor,nomedian,none,hitpedestrian,hospitalized
2011,notatjunction,urban,nighttime,straightandflat,car,tarredandgood,weekday,clear,poor,nomedian,none,hitpedestrian,hospitalized
2011,atjunction,village,daytime,straightandflat,car,tarredandgood,weekday,clear,poor,nomedian,none,hitpedestrian,hospitalized
2011,notatjunction,urban,nighttime,straightandflat,car,tarredandgood,weekday,clear,poor,nomedian,none,hitpedestrian,hospitalized
2011,atjunction,village,daytime,straightandflat,car,tarredandgood,weekday,clear,poor,nomedian,none,hitpedestrian,hospitalized
2011,notatjunction,urban,nighttime,straightandflat,car,tarredandgood,weekday,clear,poor,nomedian,none,hitpedestrian,hospitalized
2011,atjunction,village,daytime,straightandflat,car,tarredandgood,weekday,clear,poor,nomedian,none,hitpedestrian,hospitalized
2011,notatjunction,urban,nighttime,straightandflat,car,tarredandgood,weekday,clear,poor,nomedian,none,hitpedestrian,hospitalized
2011,atjunction,village,daytime,straightandflat,car,tarredandgood,weekday,clear,poor,nomedian,none,hitpedestrian,hospitalized
2011,notatjunction,urban,nighttime,straightandflat,car,tarredandgood,weekday,clear,poor,nomedian,none,hitpedestrian,hospitalized
2011,atjunction,village,daytime,straightandflat,car,tarredandgood,weekday,clear,poor,nomedian,none,hitpedestrian,hospitalized
2011,notatjunction,urban,nighttime,straightandflat,car,tarredandgood,weekday,clear,poor,nomedian,none,hitpedestrian,hospitalized
2011,atjunction,village,daytime,straightandflat,car,tarredandgood,weekday,clear,poor,nomedian,none,hitpedestrian,hospitalized
2011,notatjunction,urban,nighttime,straightandflat,car,tarredandgood,weekday,clear,poor,nomedian,none,hitpedestrian,hospitalized
2011,atjunction,village,daytime,straightandflat,car,tarredandgood,weekday,clear,poor,nomedian,none,hitpedestrian,hospitalized
2011,notatjunction,urban,nighttime,straightandflat,car,tarredandgood,weekday,clear,poor,nomedian,none,hitpedestrian,hospitalized
2011,atjunction,village,daytime,straightandflat,car,tarredandgood,weekday,clear,poor,nomedian,none,hitpedestrian,hospitalized
2011,notatjunction,urban,nighttime,straightandflat,car,tarredandgood,weekday,clear,poor,nomedian,none,hitpedestrian,hospitalized
2011,atjunction,village,daytime,straightandflat,car,tarredandgood,weekday,clear,poor,nomedian,none,hitpedestrian,hospitalized
2011,notatjunction,urban,nighttime,straightandflat,car,tarredandgood,weekday,clear,poor,nomedian,none,hitpedestrian,hospitalized
2011,atjunction,village,daytime,straightandflat,car,tarredandgood,weekday,clear,poor,nomedian,none,hitpedestrian,hospitalized
2011,notatjunction,urban,nighttime,straightandflat,car,tarredandgood,weekday,clear,poor,nomedian,none,hitpedestrian,hospitalized
2011,atjunction,village,daytime,straightandflat,car,tarredandgood,weekday,clear,poor,nomedian,none,hitpedestrian,hospitalized
2011,notatjunction,urban,nighttime,straightandflat,car,tarredandgood,weekday,clear,poor,nomedian,none,hitpedestrian,hospitalized
2011,atjunction,village,daytime,straightandflat,car,tarredandgood,weekday,clear,poor,nomedian,none,hitpedestrian,hospitalized
2011,notatjunction,urban,nighttime,straightandflat,car,tarredandgood,weekday,clear,poor,nomedian,none,hitpedestrian,hospitalized
2011,atjunction,village,daytime,straightandflat,car,tarredandgood,weekday,clear,poor,nomedian,none,hitpedestrian,hospitalized
2011,notatjunction,urban,nighttime,straightandflat,car,tarredandgood,weekday,clear,poor,nomedian,none,hitpedestrian,hospitalized
2011,atjunction,village,daytime,straightandflat,car,tarredandgood,weekday,clear,poor,nomedian,none,hitpedestrian,hospitalized
2011,notatjunction,urban,nighttime,straightandflat,car,tarredandgood,weekday,clear,poor,nomedian,none,hitpedestrian,hospitalized
2011,atjunction,village,daytime,straightandflat,car,tarredandgood,weekday,clear,poor,nomedian,none,hitpedestrian,hospitalized
2011,notatjunction,urban,nighttime,straightandflat,car,tarredandgood,weekday,clear,poor,nomedian,none,hitpedestrian,hospitalized
2011,atjunction,village,daytime,straightandflat,car,tarredandgood,weekday,clear,poor,nomedian,none,hitpedestrian,hospitalized
2011,notatjunction,urban,nighttime,straightandflat,car,tarredandgood,weekday,clear,poor,nomedian,none,hitpedestrian,hospitalized
2011,atjunction,village,daytime,straightandflat,car,tarredandgood,weekday,clear,poor,nomedian,none,hitpedestrian,hospitalized
2011,notatjunction,urban,nighttime,straightandflat,car,tarredandgood,weekday,clear,poor,nomedian,none,hitpedestrian,hospitalized
2011,atjunction,village,daytime,straightandflat,car,tarredandgood,weekday,clear,poor,nomedian,none,hitpedestrian,hospitalized
2011,notatjunction,urban,nighttime,straightandflat,car,tarredandgood,weekday,clear,poor,nomedian,none,hitpedestrian,hospitalized
2011,atjunction,village,daytime,straightandflat,car,tarredandgood,weekday,clear,poor,nomedian,none,hitpedestrian,hospitalized
2011,notatjunction,urban,nighttime,straightandflat,car,tarredandgood,weekday,clear,poor,nomedian,none,hitpedestrian,hospitalized
2011,atjunction,village,daytime,straightandflat,car,tarredandgood,weekday,clear,poor,nomedian,none,hitpedestrian,hospitalized
2011,notatjunction,urban,nighttime,straightandflat,car,tarredandgood,weekday,clear,noshoulder,nomedian,none,rearend,hospitalized
2011,atjunction,village,daytime,straightandflat,car,tarredandgood,weekday,clear,noshoulder,nomedian,none,rearend,hospitalized
2011,notatjunction,urban,nighttime,straightandflat,car,tarredandgood,weekday,clear,noshoulder,nomedian,none,rearend,hospitalized
2011,atjunction,village,daytime,straightandflat,hgv,tarredandgood,weekday,clear,noshoulder,nomedian,none,rearend,hospitalized
2011,notatjunction,urban,nighttime,straightandflat,hgv,tarredandgood,weekday,clear,noshoulder,nomedian,none,rearend,hospitalized
2011,atjunction,village,daytime,straightandflat,hgv,tarredandgood,weekday,clear,noshoulder,nomedian,none,rearend,hospitalized
2011,notatjunction,urban,nighttime,straightandflat,hgv,tarredandgood,weekday,clear,noshoulder,nomedian,none,rearend,hospitalized
2011,atjunction,village,daytime,straightandflat,hgv,tarredandgood,weekday,clear,noshoulder,nomedian,none,rearend,hospitalized
2011,notatjunction,urban,nighttime,straightandflat,hgv,tarredandgood,weekday,clear,noshoulder,nomedian,none,rearend,hospitalized
2011,atjunction,village,daytime,straightandflat,hgv,tarredandgood,weekday,clear,noshoulder,nomedian,none,rearend,hospitalized
2011,notatjunction,urban,nighttime,straightandflat,hgv,tarredandgood,weekday,clear,noshoulder,nomedian,none,rearend,hospitalized
2011,atjunction,village,daytime,straightandflat,hgv,tarredandgood,weekday,clear,noshoulder,nomedian,none,rearend,hospitalized
2011,notatjunction,urban,nighttime,straightandflat,hgv,tarredandgood,weekday,clear,noshoulder,nomedian,none,rearend,hospitalized
2011,atjunction,village,daytime,straightandflat,hgv,tarredandgood,weekday,clear,noshoulder,nomedian,none,rearend,hospitalized
2011,notatjunction,urban,nighttime,straightandflat,hgv,tarredandgood,weekday,clear,noshoulder,nomedian,none,rearend,hospitalized
2011,atjunction,village,daytime,straightandflat,hgv,tarredandgood,weekday,clear,noshoulder,nomedian,none,rearend,hospitalized
2011,notatjunction,urban,nighttime,straightandflat,hgv,tarredandgood,weekday,clear,noshoulder,nomedian,none,rearend,hospitalized
2011,atjunction,village,daytime,straightandflat,hgv,tarredandgood,weekday,clear,noshoulder,nomedian,none,rearend,hospitalized
2011,notatjunction,urban,nighttime,straightandflat,hgv,tarredandgood,weekday,clear,noshoulder,nomedian,none,rearend,hospitalized
2011,atjunction,village,daytime,straightandflat,hgv,tarredandgood,weekday,clear,noshoulder,nomedian,none,rearend,hospitalized
2011,notatjunction,urban,nighttime,straightandflat,hgv,tarredandgood,weekday,clear,noshoulder,nomedian,none,rearend,hospitalized
2011,atjunction,village,daytime,straightandflat,hgv,tarredandgood,weekday,clear,noshoulder,nomedian,none,rearend,hospitalized
2011,notatjunction,urban,nighttime,straightandflat,hgv,tarredandgood,weekday,clear,noshoulder,nomedian,none,rearend,hospitalized
2011,atjunction,village,daytime,straightandflat,hgv,tarredandgood,weekday,clear,noshoulder,nomedian,none,rearend,hospitalized
2011,notatjunction,urban,nighttime,straightandflat,hgv,tarredandgood,weekday,clear,noshoulder,nomedian,none,rearend,hospitalized
2011,atjunction,village,daytime,straightandflat,hgv,tarredandgood,weekday,clear,noshoulder,nomedian,none,rearend,hospitalized
2011,notatjunction,urban,nighttime,straightandflat,hgv,tarredandgood,weekday,clear,noshoulder,nomedian,none,rearend,hospitalized
2011,atjunction,village,daytime,straightandflat,hgv,tarredandgood,weekday,clear,noshoulder,nomedian,none,rearend,hospitalized
2011,notatjunction,urban,nighttime,straightandflat,hgv,tarredandgood,weekday,clear,noshoulder,nomedian,none,rearend,hospitalized
2011,atjunction,village,daytime,straightandflat,hgv,tarredandgood,weekday,clear,noshoulder,nomedian,none,rearend,hospitalized
2011,notatjunction,urban,nighttime,straightandflat,hgv,tarredandgood,weekday,clear,noshoulder,nomedian,none,rearend,hospitalized
2011,atjunction,village,daytime,straightandflat,hgv,tarredandgood,weekday,clear,noshoulder,nomedian,none,rearend,hospitalized
2011,notatjunction,urban,nighttime,straightandflat,hgv,tarredandgood,weekday,clear,noshoulder,nomedian,none,rearend,hospitalized
2011,atjunction,village,daytime,straightandflat,hgv,tarredandgood,weekday,clear,noshoulder,nomedian,none,rearend,hospitalized
2011,notatjunction,urban,nighttime,straightandflat,hgv,tarredandgood,weekday,clear,noshoulder,nomedian,none,rearend,hospitalized
2011,atjunction,village,daytime,straightandflat,hgv,tarredandgood,weekday,clear,noshoulder,nomedian,none,rearend,hospitalized
2011,notatjunction,urban,nighttime,straightandflat,hgv,tarredandgood,weekday,clear,noshoulder,nomedian,none,rearend,hospitalized
2011,atjunction,village,daytime,straightandflat,hgv,tarredandgood,weekday,clear,noshoulder,nomedian,none,rearend,hospitalized
2011,notatjunction,urban,nighttime,straightandflat,hgv,tarredandgood,weekday,clear,noshoulder,nomedian,none,rearend,hospitalized
2011,atjunction,village,daytime,straightandflat,hgv,tarredandgood,weekday,clear,noshoulder,nomedian,none,rearend,hospitalized
2011,notatjunction,urban,nighttime,straightandflat,hgv,tarredandgood,weekday,clear,noshoulder,nomedian,none,rearend,hospitalized
2011,atjunction,village,daytime,straightandflat,hgv,tarredandgood,weekday,clear,noshoulder,nomedian,none,rearend,hospitalized
2011,notatjunction,urban,nighttime,straightandflat,hgv,tarredandgood,weekday,clear,noshoulder,nomedian,none,rearend,hospitalized
2011,atjunction,village,daytime,straightandflat,hgv,tarredandgood,weekday,clear,noshoulder,nomedian,none,rearend,hospitalized
2011,notatjunction,urban,nighttime,straightandflat,hgv,tarredandgood,weekday,clear,noshoulder,nomedian,none,rearend,hospitalized
2011,atjunction,village,daytime,straightandflat,hgv,tarredandgood,weekday,clear,noshoulder,nomedian,none,rearend,hospitalized
2011,notatjunction,urban,nighttime,straightandflat,hgv,tarredandgood,weekday,clear,noshoulder,nomedian,none,rearend,hospitalized
2011,atjunction,village,daytime,straightandflat,hgv,tarredandgood,weekday,clear,noshoulder,nomedian,none,rearend,hospitalized
2011,notatjunction,urban,nighttime,straightandflat,hgv,tarredandgood,weekday,clear,noshoulder,nomedian,none,rearend,hospitalized
2011,atjunction,village,daytime,straightandflat,hgv,tarredandgood,weekday,clear,noshoulder,nomedian,none,rearend,hospitalized
2011,notatjunction,urban,nighttime,straightandflat,hgv,tarredandgood,weekday,clear,noshoulder,nomedian,none,rearend,hospitalized
2011,atjunction,village,daytime,straightandflat,hgv,tarredandgood,weekday,clear,noshoulder,nomedian,none,rearend,hospitalized
2011,notatjunction,urban,nighttime,straightandflat,hgv,tarredandgood,weekday,clear,noshoulder,nomedian,none,rearend,hospitalized
2011,atjunction,village,daytime,straightandflat,hgv,tarredandgood,weekday,clear,noshoulder,nomedian,none,rearend,hospitalized
2011,notatjunction,urban,nighttime,straightandflat,hgv,tarredandgood,weekday,clear,noshoulder,nomedian,none,rearend,hospitalized
2011,atjunction,village,daytime,straightandflat,hgv,tarredandgood,weekday,clear,noshoulder,nomedian,none,rearend,hospitalized
2011,notatjunction,urban,nighttime,straightandflat,hgv,tarredandgood,weekday,clear,noshoulder,nomedian,none,rearend,hospitalized
2011,atjunction,village,daytime,straightandflat,hgv,tarredandgood,weekday,clear,noshoulder,nomedian,none,rearend,hospitalized
2011,notatjunction,urban,nighttime,straightandflat,hgv,tarredandgood,weekday,clear,noshoulder,nomedian,none,rearend,hospitalized
2011,atjunction,village,daytime,straightandflat,hgv,tarredandgood,weekday,clear,noshoulder,nomedian,none,rearend,hospitalized
2011,notatjunction,urban,nighttime,straightandflat,hgv,tarredandgood,weekday,clear,noshoulder,nomedian,none,rearend,hospitalized
2011,atjunction,village,daytime,straightandflat,bus,tarredandgood,weekday,clear,noshoulder,nomedian,none,rearend,hospitalized
2011,notatjunction,urban,nighttime,straightandflat,bus,tarredandgood,weekday,clear,noshoulder,nomedian,none,rearend,hospitalized
2011,atjunction,village,daytime,straightandflat,bus,tarredandgood,weekday,clear,noshoulder,nomedian,none,rearend,hospitalized
2011,notatjunction,urban,nighttime,straightandflat,bus,tarredandgood,weekday,clear,noshoulder,nomedian,none,rearend,hospitalized
2011,atjunction,village,daytime,straightandflat,bus,tarredandgood,weekday,clear,noshoulder,nomedian,none,rearend,hospitalized
2011,notatjunction,urban,nighttime,straightandflat,bus,tarredandgood,weekday,clear,noshoulder,nomedian,none,rearend,hospitalized
2011,atjunction,village,daytime,straightandflat,bus,tarredandgood,weekday,clear,noshoulder,nomedian,none,rearend,hospitalized
2011,notatjunction,urban,nighttime,straightandflat,bus,tarredandgood,weekday,clear,noshoulder,nomedian,none,rearend,hospitalized
2011,atjunction,village,daytime,straightandflat,bus,tarredandgood,weekday,clear,noshoulder,nomedian,none,rearend,hospitalized
2011,notatjunction,urban,nighttime,straightandflat,bus,tarredandgood,weekday,clear,noshoulder,nomedian,none,rearend,hospitalized
2011,atjunction,village,daytime,straightandflat,bus,tarredandgood,weekday,clear,noshoulder,nomedian,none,rearend,hospitalized
2011,notatjunction,urban,nighttime,straightandflat,bus,tarredandgood,weekday,clear,noshoulder,nomedian,none,rearend,hospitalized
2011,atjunction,village,daytime,straightandflat,bus,tarredandgood,weekday,clear,noshoulder,nomedian,none,rearend,hospitalized
2011,notatjunction,urban,nighttime,straightandflat,bus,tarredandgood,weekday,clear,noshoulder,nomedian,none,rearend,hospitalized
2011,atjunction,village,daytime,straightandflat,bus,tarredandgood,weekday,clear,noshoulder,nomedian,none,rearend,hospitalized
2011,notatjunction,urban,nighttime,straightandflat,bus,tarredandgood,weekday,clear,noshoulder,nomedian,none,rearend,hospitalized
2011,atjunction,village,daytime,straightandflat,bus,tarredandgood,weekday,clear,noshoulder,nomedian,none,rearend,hospitalized
2011,notatjunction,urban,nighttime,straightandflat,bus,tarredandgood,weekday,clear,noshoulder,nomedian,none,rearend,hospitalized
2011,atjunction,village,daytime,straightandflat,bus,tarredandgood,weekday,clear,noshoulder,nomedian,none,rearend,hospitalized
2011,notatjunction,urban,nighttime,straightandflat,bus,tarredandgood,weekday,clear,noshoulder,nomedian,none,rearend,hospitalized
2011,atjunction,village,daytime,straightandflat,bus,tarredandgood,weekday,clear,noshoulder,nomedian,none,rearend,hospitalized
2011,notatjunction,urban,nighttime,straightandflat,bus,tarredandgood,weekday,clear,noshoulder,nomedian,none,rearend,hospitalized
2011,atjunction,village,daytime,straightandflat,bus,tarredandgood,weekday,clear,noshoulder,nomedian,none,rearend,hospitalized
2011,notatjunction,urban,nighttime,straightandflat,bus,tarredandgood,weekday,clear,noshoulder,nomedian,none,rearend,hospitalized
2011,atjunction,village,daytime,straightandflat,bus,tarredandgood,weekday,clear,noshoulder,nomedian,none,rearend,hospitalized
2011,notatjunction,urban,nighttime,straightandflat,bus,tarredandgood,weekday,clear,noshoulder,nomedian,none,rearend,hospitalized
2011,atjunction,village,daytime,straightandflat,bus,tarredandgood,weekday,clear,noshoulder,nomedian,none,rearend,hospitalized
2011,notatjunction,urban,nighttime,straightandflat,bus,tarredandgood,weekday,clear,noshoulder,nomedian,none,rearend,hospitalized
2011,atjunction,village,daytime,straightandflat,bus,tarredandgood,weekday,clear,noshoulder,nomedian,none,rearend,hospitalized
2011,notatjunction,urban,nighttime,straightandflat,bus,tarredandgood,weekday,clear,noshoulder,nomedian,none,rearend,hospitalized
2011,atjunction,village,daytime,straightandflat,bus,tarredandgood,weekday,clear,noshoulder,nomedian,none,rearend,hospitalized
2011,notatjunction,urban,nighttime,straightandflat,bus,tarredandgood,weekday,clear,noshoulder,nomedian,none,rearend,hospitalized
2011,atjunction,village,daytime,straightandflat,bus,tarredandgood,weekday,clear,noshoulder,nomedian,none,rearend,hospitalized
2011,notatjunction,urban,nighttime,straightandflat,bus,tarredandgood,weekday,clear,noshoulder,nomedian,none,rearend,hospitalized
2011,atjunction,village,daytime,straightandflat,bus,tarredandgood,weekday,clear,noshoulder,nomedian,none,rearend,hospitalized
2011,notatjunction,urban,nighttime,straightandflat,bus,tarredandgood,weekday,clear,noshoulder,nomedian,none,rearend,hospitalized
2011,atjunction,village,daytime,straightandflat,bus,tarredandgood,weekday,clear,noshoulder,nomedian,none,rearend,hospitalized
2011,notatjunction,urban,nighttime,straightandflat,bus,tarredandgood,weekday,clear,noshoulder,nomedian,none,rearend,hospitalized
2011,atjunction,village,daytime,straightandflat,bus,tarredandgood,weekday,clear,noshoulder,nomedian,none,rearend,hospitalized
2011,notatjunction,urban,nighttime,straightandflat,bus,tarredandgood,weekday,clear,noshoulder,nomedian,none,rearend,hospitalized
2011,atjunction,village,daytime,straightandflat,bus,tarredandgood,weekday,clear,noshoulder,nomedian,none,rearend,hospitalized
2011,notatjunction,urban,nighttime,straightandflat,bus,tarredandgood,weekday,clear,noshoulder,nomedian,none,rearend,hospitalized
2011,atjunction,village,daytime,straightandflat,bus,tarredandgood,weekday,clear,noshoulder,nomedian,none,rearend,hospitalized
2011,notatjunction,urban,nighttime,straightandflat,bus,tarredandgood,weekday,clear,noshoulder,nomedian,none,rearend,hospitalized
2011,atjunction,village,daytime,straightandflat,bus,tarredandgood,weekday,clear,noshoulder,nomedian,none,rearend,hospitalized
2011,notatjunction,urban,nighttime,straightandflat,bus,tarredandgood,weekday,clear,noshoulder,nomedian,none,rearend,hospitalized
2011,atjunction,village,daytime,straightandflat,bus,tarredandgood,weekday,clear,noshoulder,nomedian,none,rearend,hospitalized
2011,notatjunction,urban,nighttime,straightandflat,bus,tarredandgood,weekday,clear,noshoulder,nomedian,none,rearend,hospitalized
2011,atjunction,village,daytime,straightandflat,bus,tarredandgood,weekday,clear,noshoulder,nomedian,none,rearend,hospitalized
2011,notatjunction,urban,nighttime,straightandflat,bus,tarredandgood,weekday,clear,noshoulder,nomedian,none,rearend,hospitalized
2011,atjunction,village,daytime,straightandflat,bus,tarredandgood,weekday,clear,noshoulder,nomedian,none,rearend,hospitalized
2011,notatjunction,urban,nighttime,straightandflat,bus,tarredandgood,weekday,clear,noshoulder,nomedian,none,rearend,hospitalized
2011,atjunction,village,daytime,straightandflat,bus,tarredandgood,weekday,clear,noshoulder,nomedian,none,rearend,hospitalized
2011,notatjunction,urban,nighttime,straightandflat,bus,tarredandgood,weekday,clear,noshoulder,nomedian,none,rearend,hospitalized
2011,atjunction,village,daytime,straightandflat,bus,tarredandgood,weekday,clear,noshoulder,nomedian,none,rearend,hospitalized
2011,notatjunction,urban,nighttime,straightandflat,bus,tarredandgood,weekday,clear,noshoulder,nomedian,none,rearend,hospitalized
2011,atjunction,village,daytime,straightandflat,bus,tarredandgood,weekday,clear,noshoulder,nomedian,none,rearend,hospitalized
2011,notatjunction,urban,nighttime,straightandflat,bus,tarredandgood,weekday,clear,noshoulder,nomedian,none,rearend,hospitalized
2011,atjunction,village,daytime,straightandflat,bus,tarredandgood,weekday,clear,noshoulder,nomedian,none,rearend,hospitalized
2011,notatjunction,urban,nighttime,straightandflat,bus,tarredandgood,weekday,clear,noshoulder,nomedian,none,rearend,hospitalized
2011,atjunction,village,daytime,straightandflat,bus,tarredandgood,weekday,clear,noshoulder,nomedian,none,rearend,hospitalized
2011,notatjunction,urban,nighttime,straightandflat,bus,tarredandgood,weekday,clear,noshoulder,nomedian,none,rearend,hospitalized
2011,atjunction,village,daytime,straightandflat,bus,tarredandgood,weekday,clear,noshoulder,nomedian,none,rearend,hospitalized
2011,notatjunction,urban,nighttime,straightandflat,bus,tarredandgood,weekday,clear,noshoulder,nomedian,none,rearend,hospitalized
2011,atjunction,village,daytime,straightandflat,bus,tarredandgood,weekday,clear,noshoulder,nomedian,none,rearend,hospitalized
2011,notatjunction,urban,nighttime,straightandflat,bus,tarredandgood,weekday,clear,noshoulder,nomedian,none,rearend,hospitalized
2011,atjunction,village,daytime,straightandflat,bus,tarredandgood,weekday,clear,noshoulder,nomedian,none,rearend,hospitalized
2011,notatjunction,urban,nighttime,straightandflat,bus,tarredandgood,weekday,clear,noshoulder,nomedian,none,rearend,hospitalized
2011,atjunction,village,daytime,straightandflat,bus,tarredandgood,weekday,clear,noshoulder,nomedian,none,rearend,hospitalized
2011,notatjunction,urban,nighttime,straightandflat,bus,tarredandgood,weekday,clear,noshoulder,nomedian,none,rearend,hospitalized
2011,atjunction,village,daytime,straightandflat,bus,tarredandgood,weekday,clear,noshoulder,nomedian,none,rearend,hospitalized
2011,notatjunction,urban,nighttime,straightandflat,bus,tarredandgood,weekday,clear,noshoulder,nomedian,none,rearend,hospitalized
2011,atjunction,village,daytime,straightandflat,bus,tarredandgood,weekday,clear,noshoulder,nomedian,none,rearend,hospitalized
2011,notatjunction,urban,nighttime,straightandflat,bus,tarredandgood,weekday,clear,noshoulder,nomedian,none,rearend,hospitalized
2011,atjunction,village,daytime,straightandflat,bus,tarredandgood,weekday,clear,noshoulder,nomedian,none,rearend,hospitalized
2011,notatjunction,urban,nighttime,straightandflat,bus,tarredandgood,weekday,clear,noshoulder,nomedian,none,rearend,hospitalized
2011,atjunction,village,daytime,straightandflat,bus,tarredandgood,weekday,clear,noshoulder,nomedian,none,rearend,hospitalized
2011,notatjunction,urban,nighttime,straightandflat,bus,tarredandgood,weekday,clear,noshoulder,nomedian,none,rearend,hospitalized
2011,atjunction,village,daytime,straightandflat,bus,tarredandgood,weekday,clear,noshoulder,nomedian,none,rearend,hospitalized
2011,notatjunction,urban,nighttime,straightandflat,bus,tarredandgood,weekday,clear,noshoulder,nomedian,none,rearend,hospitalized
2011,atjunction,village,daytime,straightandflat,bus,tarredandgood,weekday,clear,noshoulder,nomedian,none,rearend,hospitalized
2011,notatjunction,urban,nighttime,straightandflat,bus,tarredandgood,weekday,clear,noshoulder,nomedian,none,rearend,hospitalized
2011,atjunction,village,daytime,straightandflat,bus,tarredandgood,weekday,clear,noshoulder,nomedian,none,rearend,hospitalized
2011,notatjunction,urban,nighttime,straightandflat,bus,tarredandgood,weekday,clear,noshoulder,nomedian,none,rearend,hospitalized
2011,atjunction,village,daytime,straightandflat,bus,tarredandgood,weekday,clear,noshoulder,nomedian,none,rearend,hospitalized
2011,notatjunction,urban,nighttime,straightandflat,bus,tarredandgood,weekday,clear,noshoulder,nomedian,none,rearend,hospitalized
2011,atjunction,village,daytime,straightandflat,bus,tarredandgood,weekday,clear,noshoulder,nomedian,none,rearend,hospitalized
2011,notatjunction,urban,nighttime,straightandflat,bus,tarredandgood,weekday,clear,noshoulder,nomedian,none,rearend,hospitalized
2011,atjunction,village,daytime,straightandflat,bus,tarredandgood,weekday,clear,noshoulder,nomedian,none,rearend,hospitalized
2011,notatjunction,urban,nighttime,straightandflat,bus,tarredandgood,weekday,clear,noshoulder,nomedian,none,rearend,hospitalized
2011,atjunction,village,daytime,straightandflat,bus,tarredandgood,weekday,clear,noshoulder,nomedian,none,rearend,hospitalized
2011,notatjunction,urban,nighttime,straightandflat,bus,tarredandgood,weekday,clear,noshoulder,nomedian,none,rearend,hospitalized
2011,atjunction,village,daytime,straightandflat,motorcycle,tarredandgood,weekday,clear,noshoulder,nomedian,none,rearend,hospitalized
2011,notatjunction,urban,nighttime,straightandflat,motorcycle,tarredandgood,weekday,clear,noshoulder,nomedian,none,rearend,hospitalized
2011,atjunction,village,daytime,straightandflat,motorcycle,tarredandgood,weekday,clear,noshoulder,nomedian,none,rearend,hospitalized
2011,notatjunction,urban,nighttime,straightandflat,motorcycle,tarredandgood,weekday,clear,noshoulder,nomedian,none,rearend,hospitalized
2011,atjunction,village,daytime,straightandflat,motorcycle,tarredandgood,weekday,clear,noshoulder,nomedian,none,rearend,hospitalized
2011,notatjunction,urban,nighttime,straightandflat,motorcycle,tarredandgood,weekday,clear,noshoulder,nomedian,none,rearend,hospitalized
2011,atjunction,village,daytime,straightandflat,motorcycle,tarredandgood,weekday,clear,noshoulder,nomedian,none,rearend,hospitalized
2011,notatjunction,urban,nighttime,straightandflat,motorcycle,tarredandgood,weekday,clear,noshoulder,nomedian,none,rearend,hospitalized
2011,atjunction,village,daytime,straightandflat,motorcycle,tarredandgood,weekday,clear,noshoulder,nomedian,none,rearend,hospitalized
2011,notatjunction,urban,nighttime,straightandflat,motorcycle,tarredandgood,weekday,clear,noshoulder,nomedian,none,rearend,hospitalized
2011,atjunction,village,daytime,straightandflat,motorcycle,tarredandgood,weekday,clear,noshoulder,nomedian,none,rearend,hospitalized
2011,notatjunction,urban,nighttime,straightandflat,motorcycle,tarredandgood,weekday,clear,noshoulder,nomedian,none,rearend,hospitalized
2011,atjunction,village,daytime,straightandflat,motorcycle,tarredandgood,weekday,clear,noshoulder,nomedian,none,rearend,hospitalized
2011,notatjunction,urban,nighttime,straightandflat,motorcycle,tarredandgood,weekday,clear,noshoulder,nomedian,none,rearend,hospitalized
2011,atjunction,village,daytime,straightandflat,motorcycle,tarredandgood,weekday,clear,noshoulder,nomedian,none,rearend,hospitalized
2011,notatjunction,urban,nighttime,straightandflat,motorcycle,tarredandgood,weekday,clear,noshoulder,nomedian,none,rearend,hospitalized
2011,atjunction,village,daytime,straightandflat,motorcycle,tarredandgood,weekday,clear,noshoulder,nomedian,none,rearend,hospitalized
2011,notatjunction,urban,nighttime,straightandflat,motorcycle,tarredandgood,weekday,clear,noshoulder,nomedian,none,rearend,hospitalized
2011,atjunction,village,daytime,straightandflat,motorcycle,tarredandgood,weekday,clear,noshoulder,nomedian,none,rearend,hospitalized
2011,notatjunction,urban,nighttime,straightandflat,motorcycle,tarredandgood,weekday,clear,noshoulder,nomedian,none,rearend,hospitalized
2011,atjunction,village,daytime,straightandflat,motorcycle,tarredandgood,weekday,clear,noshoulder,nomedian,none,rearend,hospitalized
2011,notatjunction,urban,nighttime,straightandflat,motorcycle,tarredandgood,weekday,clear,noshoulder,nomedian,none,rearend,hospitalized
2011,atjunction,village,daytime,straightandflat,motorcycle,tarredandgood,weekday,clear,noshoulder,nomedian,none,rearend,hospitalized
2011,notatjunction,urban,nighttime,straightandflat,motorcycle,tarredandgood,weekday,clear,noshoulder,nomedian,none,rearend,hospitalized
2011,atjunction,village,daytime,straightandflat,motorcycle,tarredandgood,weekday,clear,noshoulder,nomedian,none,rearend,hospitalized
2011,notatjunction,urban,nighttime,straightandflat,motorcycle,tarredandgood,weekday,clear,noshoulder,nomedian,none,rearend,hospitalized
2011,atjunction,village,daytime,straightandflat,motorcycle,tarredandgood,weekday,clear,noshoulder,nomedian,none,rearend,hospitalized
2011,notatjunction,urban,nighttime,straightandflat,motorcycle,tarredandgood,weekday,clear,noshoulder,nomedian,none,rearend,hospitalized
2011,atjunction,village,daytime,straightandflat,motorcycle,tarredandgood,weekday,clear,noshoulder,nomedian,none,rearend,hospitalized
2011,notatjunction,urban,nighttime,straightandflat,motorcycle,tarredandgood,weekday,clear,noshoulder,nomedian,none,rearend,hospitalized
2011,atjunction,village,daytime,straightandflat,motorcycle,tarredandgood,weekday,clear,noshoulder,nomedian,none,rearend,hospitalized
2011,notatjunction,urban,nighttime,straightandflat,motorcycle,tarredandgood,weekday,clear,noshoulder,nomedian,none,rearend,hospitalized
2011,atjunction,village,daytime,straightandflat,motorcycle,tarredandgood,weekday,clear,noshoulder,nomedian,none,rearend,hospitalized
2011,notatjunction,urban,nighttime,straightandflat,motorcycle,tarredandgood,weekday,clear,noshoulder,nomedian,none,rearend,hospitalized
2011,atjunction,village,daytime,straightandflat,motorcycle,tarredandgood,weekday,clear,noshoulder,nomedian,none,rearend,hospitalized
2011,notatjunction,urban,nighttime,straightandflat,motorcycle,tarredandgood,weekday,clear,noshoulder,nomedian,none,rearend,hospitalized
2011,atjunction,village,daytime,straightandflat,motorcycle,tarredandgood,weekday,clear,noshoulder,nomedian,none,rearend,hospitalized
2011,notatjunction,urban,nighttime,straightandflat,motorcycle,tarredandgood,weekday,clear,noshoulder,nomedian,none,rearend,hospitalized
2011,atjunction,village,daytime,straightandflat,motorcycle,tarredandgood,weekday,clear,noshoulder,nomedian,none,rearend,hospitalized
2011,notatjunction,urban,nighttime,straightandflat,motorcycle,tarredandgood,weekday,clear,noshoulder,nomedian,none,rearend,hospitalized
2011,atjunction,village,daytime,straightandflat,motorcycle,tarredandgood,weekday,clear,noshoulder,nomedian,none,rearend,hospitalized
2011,notatjunction,urban,nighttime,straightandflat,motorcycle,tarredandgood,weekday,clear,noshoulder,nomedian,none,rearend,hospitalized
2011,atjunction,village,daytime,straightandflat,motorcycle,tarredandgood,weekday,clear,noshoulder,nomedian,none,rearend,hospitalized
2011,notatjunction,urban,nighttime,straightandflat,motorcycle,tarredandgood,weekday,clear,noshoulder,nomedian,none,rearend,hospitalized
2011,atjunction,village,daytime,straightandflat,motorcycle,tarredandgood,weekday,clear,noshoulder,nomedian,none,rearend,hospitalized
2011,notatjunction,urban,nighttime,straightandflat,motorcycle,tarredandgood,weekday,clear,noshoulder,nomedian,none,rearend,hospitalized
2011,atjunction,village,daytime,straightandflat,motorcycle,tarredandgood,weekday,clear,noshoulder,nomedian,none,rearend,hospitalized
2011,notatjunction,urban,nighttime,straightandflat,motorcycle,tarredandgood,weekday,clear,noshoulder,nomedian,none,rearend,hospitalized
2011,atjunction,village,daytime,straightandflat,motorcycle,tarredandgood,weekday,clear,noshoulder,nomedian,none,rearend,hospitalized
2011,notatjunction,urban,nighttime,straightandflat,motorcycle,tarredandgood,weekday,clear,noshoulder,nomedian,none,rearend,hospitalized
2011,atjunction,village,daytime,straightandflat,motorcycle,tarredandgood,weekday,clear,noshoulder,nomedian,none,rearend,hospitalized
2011,notatjunction,urban,nighttime,straightandflat,motorcycle,tarredandgood,weekday,clear,noshoulder,nomedian,none,rearend,hospitalized
2011,atjunction,village,daytime,straightandflat,motorcycle,tarredandgood,weekday,clear,noshoulder,nomedian,none,rearend,hospitalized
2011,notatjunction,urban,nighttime,straightandflat,motorcycle,tarredandgood,weekday,clear,noshoulder,nomedian,none,rearend,hospitalized
2011,atjunction,village,daytime,straightandflat,motorcycle,tarredandgood,weekday,clear,noshoulder,nomedian,none,rearend,hospitalized
2011,notatjunction,urban,nighttime,straightandflat,motorcycle,tarredandgood,weekday,clear,noshoulder,nomedian,none,rearend,hospitalized
2011,atjunction,village,daytime,straightandflat,motorcycle,tarredandgood,weekday,clear,noshoulder,nomedian,none,rearend,hospitalized
2011,notatjunction,urban,nighttime,straightandflat,motorcycle,untarred,weekend,other,noshoulder,nomedian,signage,hitobjectoffrd,hospitalized
2011,atjunction,village,daytime,straightandflat,motorcycle,untarred,weekend,other,noshoulder,nomedian,signage,hitobjectoffrd,hospitalized
2011,notatjunction,urban,nighttime,straightandflat,motorcycle,untarred,weekend,other,noshoulder,nomedian,signage,hitobjectoffrd,hospitalized
2011,atjunction,village,daytime,straightandflat,motorcycle,untarred,weekend,other,noshoulder,nomedian,signage,hitobjectoffrd,hospitalized
2011,notatjunction,urban,nighttime,straightandflat,motorcycle,untarred,weekend,other,noshoulder,nomedian,signage,hitobjectoffrd,hospitalized
2011,atjunction,village,daytime,straightandflat,motorcycle,untarred,weekend,other,noshoulder,nomedian,signage,hitobjectoffrd,hospitalized
2011,notatjunction,urban,nighttime,straightandflat,motorcycle,untarred,weekend,other,noshoulder,nomedian,signage,hitobjectoffrd,hospitalized
2011,atjunction,village,daytime,straightandflat,motorcycle,untarred,weekend,other,noshoulder,nomedian,signage,hitobjectoffrd,hospitalized
2011,notatjunction,urban,nighttime,straightandflat,motorcycle,untarred,weekend,other,noshoulder,nomedian,signage,hitobjectoffrd,hospitalized
2011,atjunction,village,daytime,straightandflat,motorcycle,untarred,weekend,other,noshoulder,nomedian,signage,hitobjectoffrd,hospitalized
2011,notatjunction,urban,nighttime,straightandflat,motorcycle,untarred,weekend,other,noshoulder,nomedian,signage,hitobjectoffrd,hospitalized
2011,atjunction,village,daytime,straightandflat,motorcycle,untarred,weekend,other,noshoulder,nomedian,signage,hitobjectoffrd,hospitalized
2011,notatjunction,urban,nighttime,straightandflat,motorcycle,untarred,weekend,other,noshoulder,nomedian,signage,hitobjectoffrd,hospitalized
2011,atjunction,village,daytime,straightandflat,motorcycle,untarred,weekend,other,noshoulder,nomedian,signage,hitobjectoffrd,hospitalized
2011,notatjunction,urban,nighttime,straightandflat,motorcycle,untarred,weekend,other,noshoulder,nomedian,signage,hitobjectoffrd,hospitalized
2011,atjunction,village,daytime,straightandflat,motorcycle,untarred,weekend,other,noshoulder,nomedian,signage,hitobjectoffrd,hospitalized
2011,notatjunction,urban,nighttime,straightandflat,motorcycle,untarred,weekend,other,noshoulder,nomedian,signage,hitobjectoffrd,hospitalized
2011,atjunction,village,daytime,straightandflat,motorcycle,untarred,weekend,other,noshoulder,nomedian,signage,hitobjectoffrd,hospitalized
2011,notatjunction,urban,nighttime,straightandflat,motorcycle,untarred,weekend,other,noshoulder,nomedian,signage,hitobjectoffrd,hospitalized
2011,atjunction,village,daytime,straightandflat,motorcycle,untarred,weekend,other,noshoulder,nomedian,signage,hitobjectoffrd,hospitalized
2011,notatjunction,urban,nighttime,straightandflat,motorcycle,untarred,weekend,other,noshoulder,nomedian,signage,hitobjectoffrd,hospitalized
2011,atjunction,village,daytime,straightandflat,motorcycle,untarred,weekend,other,noshoulder,nomedian,signage,hitobjectoffrd,hospitalized
2011,notatjunction,urban,nighttime,straightandflat,motorcycle,untarred,weekend,other,noshoulder,nomedian,signage,hitobjectoffrd,hospitalized
2011,atjunction,village,daytime,straightandflat,motorcycle,untarred,weekend,other,noshoulder,nomedian,signage,hitobjectoffrd,hospitalized
2011,notatjunction,urban,nighttime,straightandflat,motorcycle,untarred,weekend,other,noshoulder,nomedian,signage,hitobjectoffrd,hospitalized
2011,atjunction,village,daytime,straightandflat,motorcycle,untarred,weekend,other,noshoulder,nomedian,signage,hitobjectoffrd,hospitalized
2011,notatjunction,urban,nighttime,straightandflat,motorcycle,untarred,weekend,other,noshoulder,nomedian,signage,hitobjectoffrd,hospitalized
2011,atjunction,village,daytime,straightandflat,motorcycle,untarred,weekend,other,noshoulder,nomedian,signage,hitobjectoffrd,hospitalized
2011,notatjunction,urban,nighttime,straightandflat,motorcycle,untarred,weekend,other,noshoulder,nomedian,signage,hitobjectoffrd,hospitalized
2011,atjunction,village,daytime,straightandflat,motorcycle,untarred,weekend,other,noshoulder,nomedian,signage,hitobjectoffrd,hospitalized
2011,notatjunction,urban,nighttime,straightandflat,motorcycle,tarredwithpotholes,weekday,clear,good,nomedian,signage,other,hospitalized
2011,atjunction,village,daytime,straightandflat,motorcycle,tarredwithpotholes,weekday,clear,good,nomedian,signage,other,hospitalized
2011,notatjunction,urban,nighttime,straightandflat,motorcycle,tarredwithpotholes,weekday,clear,good,nomedian,signage,other,hospitalized
2011,atjunction,village,daytime,straightandflat,motorcycle,tarredwithpotholes,weekday,clear,good,nomedian,signage,other,hospitalized
2011,notatjunction,urban,nighttime,straightandflat,motorcycle,tarredwithpotholes,weekday,clear,good,nomedian,signage,other,hospitalized
2011,atjunction,village,daytime,straightandflat,motorcycle,tarredwithpotholes,weekday,clear,good,nomedian,signage,other,hospitalized
2011,notatjunction,urban,nighttime,straightandflat,motorcycle,tarredwithpotholes,weekday,clear,good,nomedian,signage,other,hospitalized
2011,atjunction,village,daytime,straightandflat,motorcycle,tarredwithpotholes,weekday,clear,good,nomedian,signage,other,hospitalized
2011,notatjunction,urban,nighttime,straightandflat,motorcycle,tarredwithpotholes,weekday,clear,good,nomedian,signage,other,hospitalized
2011,notatjunction,village,daytime,straightandflat,motorcycle,tarredwithpotholes,weekday,clear,good,nomedian,signage,other,hospitalized
2011,notatjunction,urban,nighttime,straightandflat,motorcycle,tarredwithpotholes,weekday,clear,good,nomedian,signage,other,hospitalized
2011,notatjunction,village,daytime,straightandflat,motorcycle,tarredwithpotholes,weekday,clear,good,nomedian,signage,other,hospitalized
2011,notatjunction,urban,nighttime,straightandflat,motorcycle,tarredwithpotholes,weekday,clear,good,nomedian,signage,other,hospitalized
2011,notatjunction,village,daytime,straightandflat,motorcycle,tarredwithpotholes,weekday,clear,good,nomedian,signage,other,hospitalized
2011,notatjunction,urban,nighttime,straightandflat,motorcycle,tarredwithpotholes,weekday,clear,good,nomedian,signage,other,hospitalized
2011,notatjunction,village,daytime,straightandflat,motorcycle,tarredwithpotholes,weekday,clear,good,nomedian,signage,other,hospitalized
2011,notatjunction,urban,nighttime,straightandflat,motorcycle,tarredwithpotholes,weekday,clear,good,nomedian,signage,other,hospitalized
2011,notatjunction,village,daytime,straightandflat,motorcycle,tarredwithpotholes,weekday,clear,good,nomedian,signage,other,hospitalized
2011,notatjunction,urban,nighttime,straightandflat,motorcycle,tarredwithpotholes,weekday,clear,good,nomedian,signage,other,hospitalized
2011,notatjunction,village,daytime,straightandflat,motorcycle,tarredwithpotholes,weekday,clear,good,nomedian,signage,other,hospitalized
2011,notatjunction,urban,nighttime,straightandflat,motorcycle,tarredwithpotholes,weekday,clear,good,nomedian,signage,other,hospitalized
2011,notatjunction,village,daytime,straightandflat,motorcycle,tarredandgood,weekday,clear,poor,nomedian,signage,animal,hospitalized
2011,notatjunction,urban,nighttime,straightandflat,motorcycle,tarredandgood,weekday,clear,poor,nomedian,signage,animal,hospitalized
2011,notatjunction,village,daytime,straightandflat,motorcycle,tarredandgood,weekday,clear,poor,nomedian,signage,animal,hospitalized
2011,notatjunction,urban,nighttime,straightandflat,motorcycle,tarredandgood,weekday,clear,poor,nomedian,signage,animal,hospitalized
2011,notatjunction,village,daytime,straightandflat,motorcycle,tarredandgood,weekday,clear,poor,nomedian,signage,animal,hospitalized
2011,notatjunction,urban,nighttime,straightandflat,motorcycle,tarredandgood,weekday,clear,poor,nomedian,signage,animal,hospitalized
2011,notatjunction,village,daytime,straightandflat,motorcycle,tarredandgood,weekday,clear,poor,nomedian,signage,animal,hospitalized
2011,notatjunction,urban,nighttime,straightandflat,motorcycle,tarredandgood,weekday,clear,poor,nomedian,signage,animal,hospitalized
2011,notatjunction,village,daytime,straightandflat,motorcycle,tarredandgood,weekday,clear,poor,nomedian,signage,animal,hospitalized
2011,notatjunction,urban,nighttime,straightandflat,motorcycle,tarredandgood,weekday,clear,poor,nomedian,signage,animal,hospitalized
2011,notatjunction,village,daytime,straightandflat,motorcycle,tarredandgood,weekday,clear,poor,nomedian,signage,animal,hospitalized
2011,notatjunction,urban,nighttime,straightandflat,motorcycle,tarredandgood,weekday,clear,poor,nomedian,signage,animal,hospitalized
2011,notatjunction,village,daytime,straightandflat,motorcycle,tarredandgood,weekday,clear,poor,nomedian,signage,animal,hospitalized
2011,notatjunction,urban,nighttime,straightandflat,motorcycle,tarredandgood,weekday,clear,poor,nomedian,signage,animal,hospitalized
2011,notatjunction,village,daytime,straightandflat,motorcycle,tarredandgood,weekday,clear,poor,nomedian,signage,animal,hospitalized
2011,notatjunction,urban,nighttime,straightandflat,motorcycle,tarredandgood,weekday,clear,poor,nomedian,signage,animal,hospitalized
2011,notatjunction,village,daytime,straightandflat,motorcycle,tarredandgood,weekday,clear,poor,nomedian,signage,animal,hospitalized
2011,notatjunction,urban,nighttime,straightandflat,motorcycle,tarredandgood,weekday,clear,poor,nomedian,signage,animal,hospitalized
2011,notatjunction,village,daytime,straightandflat,motorcycle,tarredandgood,weekday,clear,poor,nomedian,signage,animal,hospitalized
2011,notatjunction,urban,nighttime,straightandflat,motorcycle,tarredandgood,weekday,clear,poor,nomedian,signage,animal,hospitalized
2011,notatjunction,village,daytime,straightandflat,motorcycle,tarredandgood,weekday,clear,poor,nomedian,signage,animal,hospitalized
2011,notatjunction,urban,nighttime,straightandflat,motorcycle,tarredandgood,weekday,clear,poor,nomedian,signage,animal,hospitalized
2011,notatjunction,village,daytime,straightandflat,motorcycle,tarredandgood,weekday,clear,poor,nomedian,signage,animal,hospitalized
2011,notatjunction,urban,nighttime,straightandflat,motorcycle,tarredandgood,weekday,clear,poor,nomedian,signage,animal,hospitalized
2011,notatjunction,village,daytime,straightandflat,motorcycle,tarredandgood,weekday,clear,poor,nomedian,signage,animal,hospitalized
2011,notatjunction,urban,nighttime,straightandflat,motorcycle,tarredandgood,weekday,clear,poor,nomedian,signage,animal,hospitalized
2011,notatjunction,village,daytime,straightandflat,motorcycle,tarredandgood,weekday,clear,poor,nomedian,signage,animal,hospitalized
2011,notatjunction,urban,nighttime,straightandflat,motorcycle,tarredandgood,weekday,clear,poor,nomedian,signage,animal,hospitalized
2011,notatjunction,village,daytime,straightandflat,motorcycle,tarredandgood,weekday,clear,poor,nomedian,signage,animal,hospitalized
2011,notatjunction,urban,nighttime,straightandflat,motorcycle,tarredwithpotholes,weekend,clear,noshoulder,nomedian,none,headon,hospitalized
2011,notatjunction,village,daytime,straightandflat,motorcycle,tarredwithpotholes,weekend,clear,noshoulder,nomedian,none,headon,hospitalized
2011,notatjunction,urban,nighttime,straightandflat,motorcycle,tarredwithpotholes,weekend,clear,noshoulder,nomedian,none,headon,hospitalized
2011,notatjunction,village,daytime,straightandflat,motorcycle,tarredwithpotholes,weekend,clear,noshoulder,nomedian,none,headon,hospitalized
2011,notatjunction,urban,nighttime,straightandflat,motorcycle,tarredwithpotholes,weekend,clear,noshoulder,nomedian,none,headon,hospitalized
2011,notatjunction,village,daytime,straightandflat,motorcycle,tarredwithpotholes,weekend,clear,noshoulder,nomedian,none,headon,hospitalized
2011,notatjunction,urban,nighttime,straightandflat,motorcycle,tarredwithpotholes,weekend,clear,noshoulder,nomedian,none,headon,hospitalized
2011,notatjunction,village,daytime,straightandflat,motorcycle,tarredwithpotholes,weekend,clear,noshoulder,nomedian,none,headon,hospitalized
2011,notatjunction,urban,nighttime,straightandflat,motorcycle,tarredwithpotholes,weekend,clear,noshoulder,nomedian,none,headon,hospitalized
2011,notatjunction,village,daytime,straightandflat,motorcycle,tarredwithpotholes,weekend,clear,noshoulder,nomedian,none,headon,hospitalized
2011,notatjunction,urban,nighttime,straightandflat,motorcycle,tarredwithpotholes,weekend,clear,noshoulder,nomedian,none,headon,hospitalized
2011,notatjunction,village,daytime,straightandflat,motorcycle,tarredwithpotholes,weekend,clear,noshoulder,nomedian,none,headon,hospitalized
2011,notatjunction,urban,nighttime,straightandflat,motorcycle,tarredwithpotholes,weekend,clear,noshoulder,nomedian,none,headon,hospitalized
2011,notatjunction,village,daytime,straightandflat,motorcycle,tarredwithpotholes,weekend,clear,noshoulder,nomedian,none,headon,hospitalized
2011,notatjunction,urban,nighttime,straightandflat,motorcycle,tarredwithpotholes,weekend,clear,noshoulder,nomedian,none,headon,hospitalized
2011,notatjunction,village,daytime,straightandflat,motorcycle,tarredwithpotholes,weekend,clear,noshoulder,nomedian,none,headon,hospitalized
2011,notatjunction,urban,nighttime,straightandflat,motorcycle,tarredwithpotholes,weekend,clear,noshoulder,nomedian,none,headon,hospitalized
2011,notatjunction,village,daytime,straightandflat,motorcycle,tarredwithpotholes,weekend,clear,noshoulder,nomedian,none,headon,hospitalized
2011,notatjunction,urban,nighttime,straightandflat,motorcycle,tarredwithpotholes,weekend,clear,noshoulder,nomedian,none,headon,hospitalized
2011,notatjunction,village,daytime,straightandflat,motorcycle,tarredwithpotholes,weekend,clear,noshoulder,nomedian,none,headon,hospitalized
2011,notatjunction,urban,nighttime,straightandflat,motorcycle,tarredwithpotholes,weekend,clear,noshoulder,nomedian,none,headon,hospitalized
2011,notatjunction,village,daytime,straightandflat,motorcycle,tarredwithpotholes,weekend,clear,noshoulder,nomedian,none,headon,hospitalized
2011,notatjunction,urban,nighttime,straightandflat,motorcycle,tarredwithpotholes,weekend,clear,noshoulder,nomedian,none,headon,hospitalized
2011,notatjunction,village,daytime,straightandflat,motorcycle,tarredwithpotholes,weekend,clear,noshoulder,nomedian,none,headon,hospitalized
2011,notatjunction,urban,nighttime,straightandflat,motorcycle,tarredwithpotholes,weekend,clear,noshoulder,nomedian,none,headon,hospitalized
2011,notatjunction,village,daytime,straightandflat,motorcycle,tarredwithpotholes,weekend,clear,noshoulder,nomedian,none,headon,hospitalized
2011,notatjunction,urban,nighttime,straightandflat,motorcycle,tarredwithpotholes,weekend,clear,noshoulder,nomedian,none,headon,hospitalized
2011,notatjunction,village,daytime,straightandflat,motorcycle,tarredwithpotholes,weekend,clear,noshoulder,nomedian,none,headon,hospitalized
2011,notatjunction,urban,nighttime,straightandflat,motorcycle,tarredwithpotholes,weekend,clear,noshoulder,nomedian,none,headon,hospitalized
2011,notatjunction,village,daytime,straightandflat,motorcycle,tarredwithpotholes,weekend,clear,noshoulder,nomedian,none,headon,hospitalized
2011,notatjunction,urban,nighttime,straightandflat,motorcycle,tarredwithpotholes,weekend,clear,noshoulder,nomedian,none,headon,hospitalized
2011,notatjunction,village,daytime,straightandflat,motorcycle,tarredwithpotholes,weekend,clear,noshoulder,nomedian,none,headon,hospitalized
2011,notatjunction,urban,nighttime,straightandflat,motorcycle,tarredwithpotholes,weekend,clear,noshoulder,nomedian,none,headon,hospitalized
2011,notatjunction,village,daytime,straightandflat,motorcycle,tarredwithpotholes,weekend,clear,noshoulder,nomedian,none,headon,hospitalized
2011,notatjunction,urban,nighttime,straightandflat,motorcycle,tarredwithpotholes,weekend,clear,noshoulder,nomedian,none,headon,hospitalized
2011,notatjunction,village,daytime,straightandflat,motorcycle,tarredwithpotholes,weekend,clear,noshoulder,nomedian,none,headon,hospitalized
2011,notatjunction,urban,nighttime,straightandflat,motorcycle,tarredwithpotholes,weekend,clear,noshoulder,nomedian,none,headon,hospitalized
2011,notatjunction,village,daytime,straightandflat,motorcycle,tarredwithpotholes,weekend,clear,noshoulder,nomedian,none,headon,hospitalized
2011,notatjunction,urban,nighttime,straightandflat,motorcycle,tarredwithpotholes,weekend,clear,noshoulder,nomedian,none,headon,hospitalized
2011,notatjunction,village,daytime,straightandflat,motorcycle,tarredwithpotholes,weekend,clear,noshoulder,nomedian,none,headon,hospitalized
2011,notatjunction,urban,nighttime,straightandflat,motorcycle,tarredwithpotholes,weekend,clear,noshoulder,nomedian,none,headon,hospitalized
2011,notatjunction,village,daytime,straightandflat,motorcycle,tarredwithpotholes,weekend,clear,noshoulder,nomedian,none,headon,hospitalized
2011,notatjunction,urban,nighttime,straightandflat,motorcycle,tarredwithpotholes,weekend,clear,noshoulder,nomedian,none,headon,hospitalized
2011,notatjunction,village,daytime,straightandflat,motorcycle,tarredwithpotholes,weekend,clear,noshoulder,nomedian,none,headon,hospitalized
2011,notatjunction,urban,nighttime,straightandflat,motorcycle,tarredwithpotholes,weekend,clear,noshoulder,nomedian,none,headon,hospitalized
2011,notatjunction,village,daytime,straightandflat,motorcycle,tarredwithpotholes,weekend,clear,noshoulder,nomedian,none,headon,hospitalized
2011,notatjunction,urban,nighttime,straightandflat,motorcycle,tarredwithpotholes,weekend,clear,noshoulder,nomedian,none,headon,hospitalized
2011,notatjunction,village,daytime,straightandflat,pickup,tarredwithpotholes,weekend,clear,noshoulder,nomedian,none,headon,hospitalized
2011,notatjunction,urban,nighttime,straightandflat,pickup,tarredwithpotholes,weekend,clear,noshoulder,nomedian,none,headon,hospitalized
2011,notatjunction,village,daytime,straightandflat,pickup,tarredwithpotholes,weekend,clear,noshoulder,nomedian,none,headon,hospitalized
2012,notatjunction,rural,daytime,curvedandinclined,bicycle,untarred,weekday,clear,noshoulder,nomedian,signage,ranoffroad,hospitalized
2012,notatjunction,urban,nighttime,straightandflat,bicycle,untarred,weekday,clear,noshoulder,nomedian,signage,ranoffroad,hospitalized
2012,notatjunction,urban,nighttime,curvedandinclined,other,untarred,weekday,clear,noshoulder,nomedian,signage,ranoffroad,hospitalized
2012,notatjunction,rural,nighttime,straightandflat,other,untarred,weekday,clear,noshoulder,nomedian,signage,ranoffroad,hospitalized
2012,notatjunction,urban,nighttime,curvedandinclined,other,untarred,weekday,clear,noshoulder,nomedian,signage,ranoffroad,hospitalized
2012,notatjunction,urban,nighttime,straightandflat,other,untarred,weekday,clear,noshoulder,nomedian,signage,ranoffroad,hospitalized
2012,notatjunction,rural,nighttime,curvedandinclined,other,untarred,weekday,clear,noshoulder,nomedian,signage,ranoffroad,hospitalized
2012,notatjunction,urban,nighttime,straightandflat,other,untarred,weekday,clear,noshoulder,nomedian,signage,ranoffroad,hospitalized
2012,notatjunction,urban,nighttime,curvedandinclined,other,untarred,weekday,clear,noshoulder,nomedian,signage,ranoffroad,hospitalized
2012,notatjunction,rural,nighttime,straightandflat,other,untarred,weekday,clear,noshoulder,nomedian,signage,ranoffroad,hospitalized
2012,notatjunction,urban,nighttime,curvedandinclined,car,untarred,weekday,clear,noshoulder,nomedian,signage,ranoffroad,hospitalized
2012,notatjunction,urban,nighttime,straightandflat,car,tarredwithpotholes,weekend,clear,good,median,signage,sideswipe,hospitalized
2012,notatjunction,rural,nighttime,curvedandinclined,car,tarredwithpotholes,weekend,clear,good,median,signage,sideswipe,hospitalized
2012,notatjunction,urban,nighttime,straightandflat,car,tarredwithpotholes,weekend,clear,good,median,signage,sideswipe,hospitalized
2012,notatjunction,urban,nighttime,curvedandinclined,car,tarredwithpotholes,weekend,clear,good,median,signage,sideswipe,hospitalized
2012,notatjunction,rural,nighttime,straightandflat,car,tarredwithpotholes,weekend,clear,good,median,signage,sideswipe,hospitalized
2012,notatjunction,urban,nighttime,curvedandinclined,car,tarredwithpotholes,weekend,clear,good,median,signage,sideswipe,hospitalized
2012,notatjunction,urban,nighttime,straightandflat,car,tarredwithpotholes,weekend,clear,good,median,signage,sideswipe,hospitalized
2012,notatjunction,rural,nighttime,curvedandinclined,car,tarredwithpotholes,weekend,clear,good,median,signage,sideswipe,hospitalized
2012,notatjunction,urban,nighttime,straightandflat,car,tarredwithpotholes,weekend,clear,good,median,signage,sideswipe,hospitalized
2012,notatjunction,urban,nighttime,curvedandinclined,car,tarredwithpotholes,weekend,clear,good,median,signage,sideswipe,hospitalized
2012,notatjunction,rural,nighttime,straightandflat,car,tarredwithpotholes,weekend,clear,good,median,signage,sideswipe,hospitalized
2012,notatjunction,urban,nighttime,curvedandinclined,car,tarredwithpotholes,weekend,clear,good,median,signage,sideswipe,hospitalized
2012,notatjunction,urban,nighttime,straightandflat,car,tarredwithpotholes,weekend,clear,good,median,signage,sideswipe,hospitalized
2012,notatjunction,rural,nighttime,curvedandinclined,car,tarredwithpotholes,weekend,clear,good,median,signage,sideswipe,hospitalized
2012,notatjunction,urban,nighttime,straightandflat,car,tarredwithpotholes,weekend,clear,good,median,signage,sideswipe,hospitalized
2012,notatjunction,urban,nighttime,curvedandinclined,car,tarredwithpotholes,weekend,clear,good,median,signage,sideswipe,hospitalized
2012,notatjunction,rural,nighttime,straightandflat,car,tarredwithpotholes,weekend,clear,good,median,signage,sideswipe,hospitalized
2012,notatjunction,urban,nighttime,curvedandinclined,car,tarredwithpotholes,weekend,clear,good,median,signage,sideswipe,hospitalized
2012,notatjunction,urban,nighttime,straightandflat,car,tarredwithpotholes,weekend,clear,good,median,signage,sideswipe,hospitalized
2012,notatjunction,rural,nighttime,curvedandinclined,car,tarredwithpotholes,weekend,clear,good,median,signage,sideswipe,hospitalized
2012,notatjunction,urban,nighttime,straightandflat,car,tarredwithpotholes,weekend,clear,good,median,signage,sideswipe,hospitalized
2012,notatjunction,urban,nighttime,curvedandinclined,car,tarredwithpotholes,weekend,clear,good,median,signage,sideswipe,hospitalized
2012,notatjunction,rural,nighttime,straightandflat,car,tarredwithpotholes,weekend,clear,good,median,signage,sideswipe,hospitalized
2012,notatjunction,urban,nighttime,curvedandinclined,car,tarredwithpotholes,weekend,clear,good,median,signage,sideswipe,hospitalized
2012,notatjunction,urban,nighttime,straightandflat,car,tarredwithpotholes,weekend,clear,good,median,signage,sideswipe,hospitalized
2012,notatjunction,rural,nighttime,curvedandinclined,car,tarredwithpotholes,weekend,clear,good,median,signage,sideswipe,hospitalized
2012,notatjunction,urban,nighttime,straightandflat,car,tarredwithpotholes,weekend,clear,good,median,signage,sideswipe,hospitalized
2012,notatjunction,urban,nighttime,curvedandinclined,car,tarredwithpotholes,weekend,clear,good,median,signage,sideswipe,hospitalized
2012,notatjunction,rural,nighttime,straightandflat,car,tarredwithpotholes,weekend,clear,good,median,signage,sideswipe,hospitalized
2012,notatjunction,urban,nighttime,curvedandinclined,car,tarredwithpotholes,weekend,clear,good,median,signage,sideswipe,hospitalized
2012,notatjunction,urban,nighttime,straightandflat,car,tarredwithpotholes,weekend,clear,good,median,signage,sideswipe,hospitalized
2012,notatjunction,rural,nighttime,curvedandinclined,car,tarredwithpotholes,weekend,clear,good,median,signage,sideswipe,hospitalized
2012,notatjunction,urban,nighttime,straightandflat,car,tarredwithpotholes,weekend,clear,good,median,signage,sideswipe,hospitalized
2012,notatjunction,urban,nighttime,curvedandinclined,car,tarredwithpotholes,weekend,clear,good,median,signage,sideswipe,hospitalized
2012,notatjunction,rural,nighttime,straightandflat,car,tarredwithpotholes,weekend,clear,good,median,signage,sideswipe,hospitalized
2012,notatjunction,urban,nighttime,curvedandinclined,car,tarredwithpotholes,weekend,clear,good,median,signage,sideswipe,hospitalized
2012,notatjunction,urban,nighttime,straightandflat,car,tarredwithpotholes,weekend,clear,good,median,signage,sideswipe,hospitalized
2012,notatjunction,rural,nighttime,curvedandinclined,car,tarredwithpotholes,weekend,clear,good,median,signage,sideswipe,hospitalized
2012,notatjunction,urban,nighttime,straightandflat,car,tarredwithpotholes,weekend,clear,good,median,signage,sideswipe,hospitalized
2012,notatjunction,urban,nighttime,curvedandinclined,car,tarredwithpotholes,weekend,clear,good,median,signage,sideswipe,hospitalized
2012,notatjunction,rural,nighttime,straightandflat,car,tarredwithpotholes,weekend,clear,good,median,signage,sideswipe,hospitalized
2012,notatjunction,urban,nighttime,curvedandinclined,car,tarredwithpotholes,weekend,clear,good,median,signage,sideswipe,hospitalized
2012,notatjunction,urban,nighttime,straightandflat,car,tarredwithpotholes,weekend,clear,good,median,signage,sideswipe,hospitalized
2012,notatjunction,rural,nighttime,curvedandinclined,car,tarredwithpotholes,weekend,clear,good,median,signage,sideswipe,hospitalized
2012,notatjunction,urban,nighttime,straightandflat,car,tarredwithpotholes,weekend,clear,good,median,signage,sideswipe,hospitalized
2012,notatjunction,urban,nighttime,curvedandinclined,car,tarredwithpotholes,weekend,clear,good,median,signage,sideswipe,hospitalized
2012,notatjunction,rural,nighttime,straightandflat,car,tarredwithpotholes,weekend,clear,good,median,signage,sideswipe,hospitalized
2012,notatjunction,urban,nighttime,curvedandinclined,car,tarredwithpotholes,weekend,clear,good,median,signage,sideswipe,hospitalized
2012,notatjunction,urban,nighttime,straightandflat,car,tarredwithpotholes,weekend,clear,good,median,signage,sideswipe,hospitalized
2012,notatjunction,rural,nighttime,curvedandinclined,car,tarredwithpotholes,weekend,clear,good,median,signage,sideswipe,hospitalized
2012,notatjunction,urban,nighttime,straightandflat,car,tarredwithpotholes,weekend,clear,good,median,signage,sideswipe,hospitalized
2012,notatjunction,urban,nighttime,curvedandinclined,car,tarredwithpotholes,weekend,clear,good,median,signage,sideswipe,hospitalized
2012,notatjunction,rural,nighttime,straightandflat,car,tarredwithpotholes,weekend,clear,good,median,signage,sideswipe,hospitalized
2012,notatjunction,urban,nighttime,curvedandinclined,car,tarredwithpotholes,weekend,clear,good,median,signage,sideswipe,hospitalized
2012,notatjunction,urban,nighttime,straightandflat,car,tarredwithpotholes,weekend,clear,good,median,signage,sideswipe,hospitalized
2012,notatjunction,rural,nighttime,curvedandinclined,car,tarredwithpotholes,weekend,clear,good,median,signage,sideswipe,hospitalized
2012,notatjunction,urban,nighttime,straightandflat,car,tarredwithpotholes,weekend,clear,good,median,signage,sideswipe,hospitalized
2012,notatjunction,urban,nighttime,curvedandinclined,car,tarredwithpotholes,weekend,clear,good,median,signage,sideswipe,hospitalized
2012,notatjunction,rural,nighttime,straightandflat,car,tarredwithpotholes,weekend,clear,good,median,signage,sideswipe,hospitalized
2012,notatjunction,urban,nighttime,curvedandinclined,car,tarredwithpotholes,weekend,clear,good,median,signage,sideswipe,hospitalized
2012,notatjunction,urban,nighttime,straightandflat,car,tarredwithpotholes,weekend,clear,good,median,signage,sideswipe,hospitalized
2012,notatjunction,rural,nighttime,curvedandinclined,car,tarredwithpotholes,weekend,clear,good,median,signage,sideswipe,hospitalized
2012,notatjunction,urban,nighttime,straightandflat,car,tarredwithpotholes,weekend,clear,good,median,signage,sideswipe,hospitalized
2012,notatjunction,urban,nighttime,curvedandinclined,car,tarredwithpotholes,weekend,clear,good,median,signage,sideswipe,hospitalized
2012,notatjunction,rural,nighttime,straightandflat,car,tarredwithpotholes,weekend,clear,good,median,signage,sideswipe,hospitalized
2012,notatjunction,urban,nighttime,curvedandinclined,car,tarredwithpotholes,weekend,clear,good,median,signage,sideswipe,hospitalized
2012,notatjunction,urban,nighttime,straightandflat,car,tarredwithpotholes,weekend,clear,good,median,signage,sideswipe,hospitalized
2012,notatjunction,rural,nighttime,curvedandinclined,car,tarredwithpotholes,weekend,clear,good,median,signage,sideswipe,hospitalized
2012,notatjunction,urban,nighttime,straightandflat,car,tarredwithpotholes,weekend,clear,good,median,signage,sideswipe,hospitalized
2012,notatjunction,urban,nighttime,curvedandinclined,car,tarredwithpotholes,weekend,clear,good,median,signage,sideswipe,hospitalized
2012,notatjunction,rural,nighttime,straightandflat,car,tarredwithpotholes,weekend,clear,good,median,signage,sideswipe,hospitalized
2012,notatjunction,urban,nighttime,curvedandinclined,car,tarredwithpotholes,weekend,clear,good,median,signage,sideswipe,hospitalized
2012,notatjunction,urban,nighttime,straightandflat,car,tarredwithpotholes,weekend,clear,good,median,signage,sideswipe,hospitalized
2012,notatjunction,rural,nighttime,curvedandinclined,car,tarredwithpotholes,weekend,clear,good,median,signage,sideswipe,hospitalized
2012,notatjunction,urban,nighttime,straightandflat,car,tarredwithpotholes,weekend,clear,good,median,signage,sideswipe,hospitalized
2012,notatjunction,urban,nighttime,curvedandinclined,car,tarredwithpotholes,weekend,clear,good,median,signage,sideswipe,hospitalized
2012,notatjunction,rural,nighttime,straightandflat,car,tarredwithpotholes,weekend,clear,good,median,signage,sideswipe,hospitalized
2012,notatjunction,urban,nighttime,curvedandinclined,car,tarredwithpotholes,weekend,clear,good,median,signage,sideswipe,hospitalized
2012,notatjunction,urban,nighttime,straightandflat,car,tarredwithpotholes,weekend,clear,good,median,signage,sideswipe,hospitalized
2012,notatjunction,rural,nighttime,curvedandinclined,car,tarredwithpotholes,weekend,clear,good,median,signage,sideswipe,hospitalized
2012,notatjunction,urban,nighttime,straightandflat,car,tarredwithpotholes,weekend,clear,good,median,signage,sideswipe,hospitalized
2012,notatjunction,urban,nighttime,curvedandinclined,car,tarredwithpotholes,weekend,clear,good,median,signage,sideswipe,hospitalized
2012,notatjunction,rural,nighttime,straightandflat,car,tarredwithpotholes,weekend,clear,good,median,signage,sideswipe,hospitalized
2012,notatjunction,urban,nighttime,curvedandinclined,car,tarredwithpotholes,weekend,clear,good,median,signage,sideswipe,hospitalized
2012,notatjunction,urban,nighttime,straightandflat,car,tarredwithpotholes,weekend,clear,good,median,signage,sideswipe,hospitalized
2012,notatjunction,rural,nighttime,curvedandinclined,car,tarredwithpotholes,weekend,clear,good,median,signage,sideswipe,hospitalized
2012,notatjunction,urban,nighttime,straightandflat,car,tarredwithpotholes,weekend,clear,good,median,signage,sideswipe,hospitalized
2012,notatjunction,urban,nighttime,curvedandinclined,car,tarredwithpotholes,weekend,clear,good,median,signage,sideswipe,hospitalized
2012,notatjunction,rural,nighttime,straightandflat,car,tarredwithpotholes,weekend,clear,good,median,signage,sideswipe,hospitalized
2012,notatjunction,urban,nighttime,curvedandinclined,car,tarredwithpotholes,weekend,clear,good,median,signage,sideswipe,hospitalized
2012,notatjunction,urban,nighttime,straightandflat,car,tarredwithpotholes,weekend,clear,good,median,signage,sideswipe,hospitalized
2012,notatjunction,rural,nighttime,curvedandinclined,car,tarredwithpotholes,weekend,clear,good,median,signage,sideswipe,hospitalized
2012,notatjunction,urban,nighttime,straightandflat,car,tarredwithpotholes,weekend,clear,good,median,signage,sideswipe,hospitalized
2012,notatjunction,urban,nighttime,curvedandinclined,car,tarredwithpotholes,weekend,clear,good,median,signage,sideswipe,hospitalized
2012,notatjunction,rural,nighttime,straightandflat,car,tarredwithpotholes,weekend,clear,good,median,signage,sideswipe,hospitalized
2012,notatjunction,urban,nighttime,curvedandinclined,car,tarredwithpotholes,weekend,clear,good,median,signage,sideswipe,hospitalized
2012,notatjunction,urban,nighttime,straightandflat,car,tarredwithpotholes,weekend,clear,good,median,signage,sideswipe,hospitalized
2012,notatjunction,rural,nighttime,curvedandinclined,car,tarredwithpotholes,weekend,clear,good,median,signage,sideswipe,hospitalized
2012,notatjunction,urban,nighttime,straightandflat,car,untarred,weekday,clear,good,median,signage,rightangle,hospitalized
2012,notatjunction,urban,nighttime,curvedandinclined,car,untarred,weekday,clear,good,median,signage,rightangle,hospitalized
2012,notatjunction,rural,nighttime,straightandflat,car,untarred,weekday,clear,good,median,signage,rightangle,hospitalized
2012,notatjunction,urban,nighttime,curvedandinclined,car,untarred,weekday,clear,good,median,signage,rightangle,hospitalized
2012,notatjunction,urban,nighttime,straightandflat,car,untarred,weekday,clear,good,median,signage,rightangle,hospitalized
2012,notatjunction,rural,nighttime,curvedandinclined,car,untarred,weekday,clear,good,median,signage,rightangle,hospitalized
2012,notatjunction,urban,nighttime,straightandflat,car,untarred,weekday,clear,good,median,signage,rightangle,hospitalized
2012,notatjunction,urban,nighttime,curvedandinclined,car,untarred,weekday,clear,good,median,signage,rightangle,hospitalized
2012,notatjunction,rural,nighttime,straightandflat,car,untarred,weekday,clear,good,median,signage,rightangle,hospitalized
2012,notatjunction,urban,nighttime,curvedandinclined,car,untarred,weekday,clear,good,median,signage,rightangle,hospitalized
2012,notatjunction,urban,nighttime,straightandflat,car,untarred,weekday,clear,good,median,signage,rightangle,hospitalized
2012,atjunction,rural,nighttime,curvedandinclined,car,untarred,weekday,clear,good,median,signage,rightangle,hospitalized
2012,notatjunction,urban,nighttime,straightandflat,car,untarred,weekday,clear,good,median,signage,rightangle,hospitalized
2012,atjunction,urban,nighttime,curvedandinclined,car,untarred,weekday,clear,good,median,signage,rightangle,hospitalized
2012,notatjunction,rural,nighttime,straightandflat,car,untarred,weekday,clear,good,median,signage,rightangle,hospitalized
2012,atjunction,urban,nighttime,curvedandinclined,car,untarred,weekday,clear,good,median,signage,rightangle,hospitalized
2012,notatjunction,urban,nighttime,straightandflat,car,untarred,weekday,clear,good,median,signage,rightangle,hospitalized
2012,atjunction,rural,nighttime,curvedandinclined,car,untarred,weekday,clear,good,median,signage,rightangle,hospitalized
2012,notatjunction,urban,nighttime,straightandflat,car,untarred,weekday,clear,good,median,signage,rightangle,hospitalized
2012,atjunction,urban,nighttime,curvedandinclined,car,untarred,weekday,clear,good,median,signage,rightangle,hospitalized
2012,notatjunction,rural,nighttime,straightandflat,car,untarred,weekday,clear,good,median,signage,rightangle,hospitalized
2012,atjunction,urban,nighttime,curvedandinclined,car,untarred,weekday,clear,good,median,signage,rightangle,hospitalized
2012,notatjunction,urban,nighttime,straightandflat,car,untarred,weekday,clear,good,median,signage,rightangle,hospitalized
2012,atjunction,rural,nighttime,straightandflat,car,untarred,weekday,clear,good,median,signage,rightangle,hospitalized
2012,notatjunction,urban,nighttime,straightandflat,car,untarred,weekday,clear,good,median,signage,rightangle,hospitalized
2012,atjunction,urban,nighttime,straightandflat,car,untarred,weekday,clear,good,median,signage,rightangle,hospitalized
2012,notatjunction,rural,nighttime,straightandflat,car,untarred,weekday,clear,good,median,signage,rightangle,hospitalized
2012,atjunction,urban,nighttime,straightandflat,car,untarred,weekday,clear,good,median,signage,rightangle,hospitalized
2012,notatjunction,urban,nighttime,straightandflat,car,untarred,weekday,clear,good,median,signage,rightangle,hospitalized
2012,atjunction,rural,nighttime,straightandflat,car,untarred,weekday,clear,good,median,signage,rightangle,hospitalized
2012,notatjunction,urban,nighttime,straightandflat,car,untarred,weekday,clear,good,median,signage,rightangle,hospitalized
2012,atjunction,urban,nighttime,straightandflat,car,untarred,weekday,clear,good,median,signage,rightangle,hospitalized
2012,notatjunction,rural,nighttime,straightandflat,car,untarred,weekday,clear,good,median,signage,rightangle,hospitalized
2012,atjunction,urban,nighttime,straightandflat,car,untarred,weekday,clear,good,median,signage,rightangle,hospitalized
2012,notatjunction,urban,nighttime,straightandflat,car,untarred,weekday,clear,good,median,signage,rightangle,hospitalized
2012,atjunction,rural,nighttime,straightandflat,car,untarred,weekday,clear,good,median,signage,rightangle,hospitalized
2012,notatjunction,urban,nighttime,straightandflat,car,untarred,weekday,clear,good,median,signage,rightangle,hospitalized
2012,atjunction,urban,nighttime,straightandflat,car,untarred,weekday,clear,good,median,signage,rightangle,hospitalized
2012,notatjunction,rural,nighttime,straightandflat,car,untarred,weekday,clear,good,median,signage,rightangle,hospitalized
2012,atjunction,urban,nighttime,straightandflat,car,untarred,weekday,clear,good,median,signage,rightangle,hospitalized
2012,notatjunction,urban,nighttime,straightandflat,car,untarred,weekday,clear,good,median,signage,rightangle,hospitalized
2012,atjunction,rural,nighttime,straightandflat,car,untarred,weekday,clear,good,median,signage,rightangle,hospitalized
2012,notatjunction,urban,nighttime,straightandflat,car,untarred,weekday,clear,good,median,signage,rightangle,hospitalized
2012,atjunction,urban,nighttime,straightandflat,car,untarred,weekday,clear,good,median,signage,rightangle,hospitalized
2012,notatjunction,rural,nighttime,straightandflat,car,untarred,weekday,clear,good,median,signage,rightangle,hospitalized
2012,atjunction,urban,nighttime,straightandflat,car,untarred,weekday,clear,good,median,signage,rightangle,hospitalized
2012,notatjunction,urban,nighttime,straightandflat,car,untarred,weekday,clear,good,median,signage,rightangle,hospitalized
2012,atjunction,rural,nighttime,straightandflat,car,untarred,weekday,clear,good,median,signage,rightangle,hospitalized
2012,notatjunction,urban,nighttime,straightandflat,car,untarred,weekday,clear,good,median,signage,rightangle,hospitalized
2012,atjunction,urban,nighttime,straightandflat,car,untarred,weekday,clear,good,median,signage,rightangle,hospitalized
2012,notatjunction,rural,nighttime,straightandflat,car,untarred,weekday,clear,good,median,signage,rightangle,hospitalized
2012,atjunction,urban,nighttime,straightandflat,car,untarred,weekday,clear,good,median,signage,rightangle,hospitalized
2012,notatjunction,urban,nighttime,straightandflat,car,untarred,weekday,clear,good,median,signage,rightangle,hospitalized
2012,atjunction,rural,nighttime,straightandflat,car,untarred,weekday,clear,good,median,signage,rightangle,hospitalized
2012,notatjunction,urban,nighttime,straightandflat,car,untarred,weekday,clear,good,median,signage,rightangle,hospitalized
2012,atjunction,urban,nighttime,straightandflat,car,untarred,weekday,clear,good,median,signage,rightangle,hospitalized
2012,notatjunction,rural,nighttime,straightandflat,car,untarred,weekday,clear,good,median,signage,rightangle,hospitalized
2012,atjunction,urban,nighttime,straightandflat,car,untarred,weekday,clear,good,median,signage,rightangle,hospitalized
2012,notatjunction,urban,nighttime,straightandflat,car,untarred,weekday,clear,good,median,signage,rightangle,hospitalized
2012,atjunction,rural,nighttime,straightandflat,car,untarred,weekday,clear,good,median,signage,rightangle,hospitalized
2012,notatjunction,urban,nighttime,straightandflat,car,untarred,weekday,clear,good,median,signage,rightangle,hospitalized
2012,atjunction,urban,nighttime,straightandflat,car,untarred,weekday,clear,good,median,signage,rightangle,hospitalized
2012,notatjunction,rural,nighttime,straightandflat,car,untarred,weekday,clear,good,median,signage,rightangle,hospitalized
2012,atjunction,urban,nighttime,straightandflat,car,untarred,weekday,clear,good,median,signage,rightangle,hospitalized
2012,notatjunction,urban,nighttime,straightandflat,car,untarred,weekday,clear,good,median,signage,rightangle,hospitalized
2012,atjunction,rural,nighttime,straightandflat,car,untarred,weekday,clear,good,median,signage,rightangle,hospitalized
2012,notatjunction,urban,nighttime,straightandflat,car,untarred,weekday,clear,good,median,signage,rightangle,hospitalized
2012,atjunction,urban,nighttime,straightandflat,car,untarred,weekday,clear,good,median,signage,rightangle,hospitalized
2012,notatjunction,rural,nighttime,straightandflat,car,untarred,weekday,clear,good,median,signage,rightangle,hospitalized
2012,atjunction,urban,nighttime,straightandflat,car,untarred,weekday,clear,good,median,signage,rightangle,hospitalized
2012,notatjunction,urban,nighttime,straightandflat,car,untarred,weekday,clear,good,median,signage,rightangle,hospitalized
2012,atjunction,rural,nighttime,straightandflat,car,untarred,weekday,clear,good,median,signage,rightangle,hospitalized
2012,notatjunction,urban,nighttime,straightandflat,car,untarred,weekday,clear,good,median,signage,rightangle,hospitalized
2012,atjunction,urban,nighttime,straightandflat,car,untarred,weekday,clear,good,median,signage,rightangle,hospitalized
2012,notatjunction,rural,nighttime,straightandflat,car,untarred,weekday,clear,good,median,signage,rightangle,hospitalized
2012,atjunction,urban,nighttime,straightandflat,car,untarred,weekday,clear,good,median,signage,rightangle,hospitalized
2012,notatjunction,urban,nighttime,straightandflat,car,untarred,weekday,clear,good,median,signage,rightangle,hospitalized
2012,atjunction,rural,nighttime,straightandflat,car,untarred,weekday,clear,good,median,signage,rightangle,hospitalized
2012,notatjunction,urban,nighttime,straightandflat,car,untarred,weekday,clear,good,median,signage,rightangle,hospitalized
2012,atjunction,urban,nighttime,straightandflat,car,untarred,weekday,clear,good,median,signage,rightangle,hospitalized
2012,notatjunction,rural,nighttime,straightandflat,car,untarred,weekday,clear,good,median,signage,rightangle,hospitalized
2012,atjunction,urban,nighttime,straightandflat,car,tarredwithpotholes,weekend,other,good,nomedian,signage,parkedvehicle,hospitalized
2012,notatjunction,urban,nighttime,straightandflat,car,tarredwithpotholes,weekend,other,good,nomedian,signage,parkedvehicle,hospitalized
2012,atjunction,rural,nighttime,straightandflat,car,tarredwithpotholes,weekend,other,good,nomedian,signage,parkedvehicle,hospitalized
2012,notatjunction,urban,nighttime,straightandflat,car,tarredwithpotholes,weekend,other,good,nomedian,signage,parkedvehicle,hospitalized
2012,atjunction,urban,nighttime,straightandflat,car,tarredwithpotholes,weekend,other,good,nomedian,signage,parkedvehicle,hospitalized
2012,notatjunction,rural,nighttime,straightandflat,car,tarredwithpotholes,weekend,other,good,nomedian,signage,parkedvehicle,hospitalized
2012,atjunction,urban,nighttime,straightandflat,car,tarredwithpotholes,weekend,other,good,nomedian,signage,parkedvehicle,hospitalized
2012,notatjunction,urban,nighttime,straightandflat,car,tarredwithpotholes,weekend,other,good,nomedian,signage,parkedvehicle,hospitalized
2012,atjunction,rural,nighttime,straightandflat,car,tarredwithpotholes,weekend,other,good,nomedian,signage,parkedvehicle,hospitalized
2012,notatjunction,urban,nighttime,straightandflat,car,tarredwithpotholes,weekend,other,good,nomedian,signage,parkedvehicle,hospitalized
2012,atjunction,urban,nighttime,straightandflat,car,tarredwithpotholes,weekend,other,good,nomedian,signage,parkedvehicle,hospitalized
2012,notatjunction,rural,nighttime,straightandflat,car,tarredwithpotholes,weekend,other,good,nomedian,signage,parkedvehicle,hospitalized
2012,atjunction,urban,nighttime,straightandflat,car,tarredwithpotholes,weekend,other,good,nomedian,signage,parkedvehicle,hospitalized
2012,notatjunction,urban,nighttime,straightandflat,car,tarredwithpotholes,weekend,other,good,nomedian,signage,parkedvehicle,hospitalized
2012,atjunction,rural,nighttime,straightandflat,car,tarredwithpotholes,weekend,other,good,nomedian,signage,parkedvehicle,hospitalized
2012,notatjunction,urban,nighttime,straightandflat,car,tarredwithpotholes,weekend,other,good,nomedian,signage,parkedvehicle,hospitalized
2012,atjunction,urban,nighttime,straightandflat,car,tarredwithpotholes,weekend,other,good,nomedian,signage,parkedvehicle,hospitalized
2012,notatjunction,rural,nighttime,straightandflat,car,tarredwithpotholes,weekend,other,good,nomedian,signage,parkedvehicle,hospitalized
2012,atjunction,urban,nighttime,straightandflat,car,tarredwithpotholes,weekend,other,good,nomedian,signage,parkedvehicle,hospitalized
2012,notatjunction,urban,nighttime,straightandflat,car,tarredwithpotholes,weekend,other,good,nomedian,signage,parkedvehicle,hospitalized
2012,atjunction,rural,nighttime,straightandflat,car,tarredwithpotholes,weekend,other,good,nomedian,signage,parkedvehicle,hospitalized
2012,notatjunction,urban,nighttime,straightandflat,car,tarredwithpotholes,weekend,other,good,nomedian,signage,parkedvehicle,hospitalized
2012,atjunction,urban,nighttime,straightandflat,car,tarredwithpotholes,weekend,other,good,nomedian,signage,parkedvehicle,hospitalized
2012,notatjunction,rural,nighttime,straightandflat,car,tarredwithpotholes,weekend,other,good,nomedian,signage,parkedvehicle,hospitalized
2012,atjunction,urban,nighttime,straightandflat,car,tarredwithpotholes,weekend,other,good,nomedian,signage,parkedvehicle,hospitalized
2012,notatjunction,urban,nighttime,straightandflat,car,tarredwithpotholes,weekend,other,good,nomedian,signage,parkedvehicle,hospitalized
2012,atjunction,urban,nighttime,straightandflat,car,tarredwithpotholes,weekend,other,good,nomedian,signage,parkedvehicle,hospitalized
2012,notatjunction,urban,nighttime,straightandflat,car,tarredwithpotholes,weekend,other,good,nomedian,signage,parkedvehicle,hospitalized
2012,atjunction,urban,nighttime,straightandflat,car,tarredwithpotholes,weekend,other,good,nomedian,signage,parkedvehicle,hospitalized
2012,notatjunction,urban,nighttime,straightandflat,car,tarredwithpotholes,weekend,other,good,nomedian,signage,parkedvehicle,hospitalized
2012,atjunction,urban,nighttime,straightandflat,car,tarredwithpotholes,weekend,other,good,nomedian,signage,parkedvehicle,hospitalized
2012,notatjunction,urban,nighttime,straightandflat,car,tarredwithpotholes,weekend,other,good,nomedian,signage,parkedvehicle,hospitalized
2012,atjunction,urban,nighttime,straightandflat,car,tarredwithpotholes,weekend,other,good,nomedian,signage,parkedvehicle,hospitalized
2012,notatjunction,urban,nighttime,straightandflat,car,tarredwithpotholes,weekend,other,good,nomedian,signage,parkedvehicle,hospitalized
2012,atjunction,urban,nighttime,straightandflat,car,tarredwithpotholes,weekend,other,good,nomedian,signage,parkedvehicle,hospitalized
2012,notatjunction,urban,nighttime,straightandflat,car,tarredwithpotholes,weekend,other,good,nomedian,signage,parkedvehicle,hospitalized
2012,atjunction,urban,nighttime,straightandflat,car,tarredwithpotholes,weekend,other,good,nomedian,signage,parkedvehicle,hospitalized
2012,notatjunction,urban,nighttime,straightandflat,car,tarredwithpotholes,weekend,other,good,nomedian,signage,parkedvehicle,hospitalized
2012,atjunction,urban,nighttime,straightandflat,car,tarredwithpotholes,weekend,other,good,nomedian,signage,parkedvehicle,hospitalized
2012,notatjunction,urban,nighttime,straightandflat,car,tarredwithpotholes,weekend,other,good,nomedian,signage,parkedvehicle,hospitalized
2012,atjunction,urban,nighttime,straightandflat,car,tarredandgood,weekday,clear,poor,nomedian,none,hitpedestrian,hospitalized
2012,notatjunction,urban,nighttime,straightandflat,car,tarredandgood,weekday,clear,poor,nomedian,none,hitpedestrian,hospitalized
2012,atjunction,urban,nighttime,straightandflat,car,tarredandgood,weekday,clear,poor,nomedian,none,hitpedestrian,hospitalized
2012,notatjunction,urban,nighttime,straightandflat,car,tarredandgood,weekday,clear,poor,nomedian,none,hitpedestrian,hospitalized
2012,atjunction,urban,daytime,straightandflat,car,tarredandgood,weekday,clear,poor,nomedian,none,hitpedestrian,hospitalized
2012,notatjunction,urban,nighttime,straightandflat,car,tarredandgood,weekday,clear,poor,nomedian,none,hitpedestrian,hospitalized
2012,atjunction,urban,daytime,straightandflat,car,tarredandgood,weekday,clear,poor,nomedian,none,hitpedestrian,hospitalized
2012,notatjunction,urban,nighttime,straightandflat,car,tarredandgood,weekday,clear,poor,nomedian,none,hitpedestrian,hospitalized
2012,atjunction,urban,daytime,straightandflat,car,tarredandgood,weekday,clear,poor,nomedian,none,hitpedestrian,hospitalized
2012,notatjunction,urban,nighttime,straightandflat,car,tarredandgood,weekday,clear,poor,nomedian,none,hitpedestrian,hospitalized
2012,atjunction,urban,daytime,straightandflat,car,tarredandgood,weekday,clear,poor,nomedian,none,hitpedestrian,hospitalized
2012,notatjunction,urban,nighttime,straightandflat,car,tarredandgood,weekday,clear,poor,nomedian,none,hitpedestrian,hospitalized
2012,atjunction,urban,daytime,straightandflat,car,tarredandgood,weekday,clear,poor,nomedian,none,hitpedestrian,hospitalized
2012,notatjunction,urban,nighttime,straightandflat,car,tarredandgood,weekday,clear,poor,nomedian,none,hitpedestrian,hospitalized
2012,atjunction,urban,daytime,straightandflat,car,tarredandgood,weekday,clear,poor,nomedian,none,hitpedestrian,hospitalized
2012,notatjunction,urban,nighttime,straightandflat,car,tarredandgood,weekday,clear,poor,nomedian,none,hitpedestrian,hospitalized
2012,atjunction,urban,daytime,straightandflat,car,tarredandgood,weekday,clear,poor,nomedian,none,hitpedestrian,hospitalized
2012,notatjunction,urban,nighttime,straightandflat,car,tarredandgood,weekday,clear,poor,nomedian,none,hitpedestrian,hospitalized
2012,atjunction,urban,daytime,straightandflat,car,tarredandgood,weekday,clear,poor,nomedian,none,hitpedestrian,hospitalized
2012,notatjunction,urban,nighttime,straightandflat,car,tarredandgood,weekday,clear,poor,nomedian,none,hitpedestrian,hospitalized
2012,atjunction,urban,daytime,straightandflat,car,tarredandgood,weekday,clear,poor,nomedian,none,hitpedestrian,hospitalized
2012,notatjunction,urban,nighttime,straightandflat,car,tarredandgood,weekday,clear,poor,nomedian,none,hitpedestrian,hospitalized
2012,atjunction,urban,daytime,straightandflat,car,tarredandgood,weekday,clear,poor,nomedian,none,hitpedestrian,hospitalized
2012,notatjunction,urban,nighttime,straightandflat,car,tarredandgood,weekday,clear,poor,nomedian,none,hitpedestrian,hospitalized
2012,atjunction,urban,daytime,straightandflat,car,tarredandgood,weekday,clear,poor,nomedian,none,hitpedestrian,hospitalized
2012,notatjunction,urban,nighttime,straightandflat,car,tarredandgood,weekday,clear,poor,nomedian,none,hitpedestrian,hospitalized
2012,atjunction,urban,daytime,straightandflat,car,tarredandgood,weekday,clear,poor,nomedian,none,hitpedestrian,hospitalized
2012,notatjunction,urban,nighttime,straightandflat,car,tarredandgood,weekday,clear,poor,nomedian,none,hitpedestrian,hospitalized
2012,atjunction,urban,daytime,straightandflat,car,tarredandgood,weekday,clear,poor,nomedian,none,hitpedestrian,hospitalized
2012,notatjunction,urban,nighttime,straightandflat,car,tarredandgood,weekday,clear,poor,nomedian,none,hitpedestrian,hospitalized
2012,atjunction,urban,daytime,straightandflat,car,tarredandgood,weekday,clear,poor,nomedian,none,hitpedestrian,hospitalized
2012,notatjunction,urban,nighttime,straightandflat,car,tarredandgood,weekday,clear,poor,nomedian,none,hitpedestrian,hospitalized
2012,atjunction,urban,daytime,straightandflat,car,tarredandgood,weekday,clear,poor,nomedian,none,hitpedestrian,hospitalized
2012,notatjunction,urban,nighttime,straightandflat,car,tarredandgood,weekday,clear,poor,nomedian,none,hitpedestrian,hospitalized
2012,atjunction,urban,daytime,straightandflat,car,tarredandgood,weekday,clear,poor,nomedian,none,hitpedestrian,hospitalized
2012,notatjunction,urban,nighttime,straightandflat,car,tarredandgood,weekday,clear,poor,nomedian,none,hitpedestrian,hospitalized
2012,atjunction,urban,daytime,straightandflat,car,tarredandgood,weekday,clear,poor,nomedian,none,hitpedestrian,hospitalized
2012,notatjunction,urban,nighttime,straightandflat,car,tarredandgood,weekday,clear,poor,nomedian,none,hitpedestrian,hospitalized
2012,atjunction,urban,daytime,straightandflat,car,tarredandgood,weekday,clear,poor,nomedian,none,hitpedestrian,hospitalized
2012,notatjunction,urban,nighttime,straightandflat,car,tarredandgood,weekday,clear,poor,nomedian,none,hitpedestrian,hospitalized
2012,atjunction,urban,daytime,straightandflat,car,tarredandgood,weekday,clear,poor,nomedian,none,hitpedestrian,hospitalized
2012,notatjunction,urban,nighttime,straightandflat,car,tarredandgood,weekday,clear,poor,nomedian,none,hitpedestrian,hospitalized
2012,atjunction,urban,daytime,straightandflat,car,tarredandgood,weekday,clear,poor,nomedian,none,hitpedestrian,hospitalized
2012,notatjunction,urban,nighttime,straightandflat,car,tarredandgood,weekday,clear,poor,nomedian,none,hitpedestrian,hospitalized
2012,atjunction,urban,daytime,straightandflat,car,tarredandgood,weekday,clear,poor,nomedian,none,hitpedestrian,hospitalized
2012,notatjunction,urban,nighttime,straightandflat,car,tarredandgood,weekday,clear,poor,nomedian,none,hitpedestrian,hospitalized
2012,atjunction,urban,daytime,straightandflat,car,tarredandgood,weekday,clear,poor,nomedian,none,hitpedestrian,hospitalized
2012,notatjunction,urban,nighttime,straightandflat,car,tarredandgood,weekday,clear,poor,nomedian,none,hitpedestrian,hospitalized
2012,atjunction,urban,daytime,straightandflat,car,tarredandgood,weekday,clear,poor,nomedian,none,hitpedestrian,hospitalized
2012,notatjunction,urban,nighttime,straightandflat,car,tarredandgood,weekday,clear,poor,nomedian,none,hitpedestrian,hospitalized
2012,atjunction,urban,daytime,straightandflat,car,tarredandgood,weekday,clear,noshoulder,nomedian,none,rearend,hospitalized
2012,notatjunction,urban,nighttime,straightandflat,car,tarredandgood,weekday,clear,noshoulder,nomedian,none,rearend,hospitalized
2012,atjunction,urban,daytime,straightandflat,car,tarredandgood,weekday,clear,noshoulder,nomedian,none,rearend,hospitalized
2012,notatjunction,urban,nighttime,straightandflat,car,tarredandgood,weekday,clear,noshoulder,nomedian,none,rearend,hospitalized
2012,atjunction,urban,daytime,straightandflat,car,tarredandgood,weekday,clear,noshoulder,nomedian,none,rearend,hospitalized
2012,notatjunction,urban,nighttime,straightandflat,car,tarredandgood,weekday,clear,noshoulder,nomedian,none,rearend,hospitalized
2012,atjunction,urban,daytime,straightandflat,car,tarredandgood,weekday,clear,noshoulder,nomedian,none,rearend,hospitalized
2012,notatjunction,urban,nighttime,straightandflat,car,tarredandgood,weekday,clear,noshoulder,nomedian,none,rearend,hospitalized
2012,atjunction,urban,daytime,straightandflat,car,tarredandgood,weekday,clear,noshoulder,nomedian,none,rearend,hospitalized
2012,notatjunction,urban,nighttime,straightandflat,car,tarredandgood,weekday,clear,noshoulder,nomedian,none,rearend,hospitalized
2012,atjunction,urban,daytime,straightandflat,car,tarredandgood,weekday,clear,noshoulder,nomedian,none,rearend,hospitalized
2012,notatjunction,urban,nighttime,straightandflat,car,tarredandgood,weekday,clear,noshoulder,nomedian,none,rearend,hospitalized
2012,atjunction,urban,daytime,straightandflat,car,tarredandgood,weekday,clear,noshoulder,nomedian,none,rearend,hospitalized
2012,notatjunction,urban,nighttime,straightandflat,car,tarredandgood,weekday,clear,noshoulder,nomedian,none,rearend,hospitalized
2012,atjunction,urban,daytime,straightandflat,car,tarredandgood,weekday,clear,noshoulder,nomedian,none,rearend,hospitalized
2012,notatjunction,urban,nighttime,straightandflat,car,tarredandgood,weekday,clear,noshoulder,nomedian,none,rearend,hospitalized
2012,atjunction,urban,daytime,straightandflat,car,tarredandgood,weekday,clear,noshoulder,nomedian,none,rearend,hospitalized
2012,notatjunction,urban,nighttime,straightandflat,car,tarredandgood,weekday,clear,noshoulder,nomedian,none,rearend,hospitalized
2012,atjunction,urban,daytime,straightandflat,car,tarredandgood,weekday,clear,noshoulder,nomedian,none,rearend,hospitalized
2012,notatjunction,urban,nighttime,straightandflat,car,tarredandgood,weekday,clear,noshoulder,nomedian,none,rearend,hospitalized
2012,atjunction,urban,daytime,straightandflat,car,tarredandgood,weekday,clear,noshoulder,nomedian,none,rearend,hospitalized
2012,notatjunction,urban,nighttime,straightandflat,car,tarredandgood,weekday,clear,noshoulder,nomedian,none,rearend,hospitalized
2012,atjunction,urban,daytime,straightandflat,car,tarredandgood,weekday,clear,noshoulder,nomedian,none,rearend,hospitalized
2012,notatjunction,urban,nighttime,straightandflat,car,tarredandgood,weekday,clear,noshoulder,nomedian,none,rearend,hospitalized
2012,atjunction,urban,daytime,straightandflat,car,tarredandgood,weekday,clear,noshoulder,nomedian,none,rearend,hospitalized
2012,notatjunction,urban,nighttime,straightandflat,car,tarredandgood,weekday,clear,noshoulder,nomedian,none,rearend,hospitalized
2012,atjunction,urban,daytime,straightandflat,car,tarredandgood,weekday,clear,noshoulder,nomedian,none,rearend,hospitalized
2012,notatjunction,urban,nighttime,straightandflat,car,tarredandgood,weekday,clear,noshoulder,nomedian,none,rearend,hospitalized
2012,atjunction,urban,daytime,straightandflat,car,tarredandgood,weekday,clear,noshoulder,nomedian,none,rearend,hospitalized
2012,notatjunction,urban,nighttime,straightandflat,car,tarredandgood,weekday,clear,noshoulder,nomedian,none,rearend,hospitalized
2012,atjunction,urban,daytime,straightandflat,car,tarredandgood,weekday,clear,noshoulder,nomedian,none,rearend,hospitalized
2012,notatjunction,urban,nighttime,straightandflat,car,tarredandgood,weekday,clear,noshoulder,nomedian,none,rearend,hospitalized
2012,atjunction,urban,daytime,straightandflat,car,tarredandgood,weekday,clear,noshoulder,nomedian,none,rearend,hospitalized
2012,notatjunction,urban,nighttime,straightandflat,car,tarredandgood,weekday,clear,noshoulder,nomedian,none,rearend,hospitalized
2012,atjunction,urban,daytime,straightandflat,car,tarredandgood,weekday,clear,noshoulder,nomedian,none,rearend,hospitalized
2012,notatjunction,urban,nighttime,straightandflat,car,tarredandgood,weekday,clear,noshoulder,nomedian,none,rearend,hospitalized
2012,atjunction,urban,daytime,straightandflat,hgv,tarredandgood,weekday,clear,noshoulder,nomedian,none,rearend,hospitalized
2012,notatjunction,urban,nighttime,straightandflat,hgv,tarredandgood,weekday,clear,noshoulder,nomedian,none,rearend,hospitalized
2012,atjunction,urban,daytime,straightandflat,hgv,tarredandgood,weekday,clear,noshoulder,nomedian,none,rearend,hospitalized
2012,notatjunction,urban,nighttime,straightandflat,hgv,tarredandgood,weekday,clear,noshoulder,nomedian,none,rearend,hospitalized
2012,atjunction,urban,daytime,straightandflat,hgv,tarredandgood,weekday,clear,noshoulder,nomedian,none,rearend,hospitalized
2012,notatjunction,urban,nighttime,straightandflat,hgv,tarredandgood,weekday,clear,noshoulder,nomedian,none,rearend,hospitalized
2012,atjunction,urban,daytime,straightandflat,hgv,tarredandgood,weekday,clear,noshoulder,nomedian,none,rearend,hospitalized
2012,notatjunction,urban,nighttime,straightandflat,hgv,tarredandgood,weekday,clear,noshoulder,nomedian,none,rearend,hospitalized
2012,atjunction,urban,daytime,straightandflat,hgv,tarredandgood,weekday,clear,noshoulder,nomedian,none,rearend,hospitalized
2012,notatjunction,urban,nighttime,straightandflat,hgv,tarredandgood,weekday,clear,noshoulder,nomedian,none,rearend,hospitalized
2012,atjunction,urban,daytime,straightandflat,hgv,tarredandgood,weekday,clear,noshoulder,nomedian,none,rearend,hospitalized
2012,notatjunction,urban,nighttime,straightandflat,hgv,tarredandgood,weekday,clear,noshoulder,nomedian,none,rearend,hospitalized
2012,atjunction,urban,daytime,straightandflat,hgv,tarredandgood,weekday,clear,noshoulder,nomedian,none,rearend,hospitalized
2012,notatjunction,urban,nighttime,straightandflat,hgv,tarredandgood,weekday,clear,noshoulder,nomedian,none,rearend,hospitalized
2012,atjunction,urban,daytime,straightandflat,hgv,tarredandgood,weekday,clear,noshoulder,nomedian,none,rearend,hospitalized
2012,notatjunction,urban,nighttime,straightandflat,hgv,tarredandgood,weekday,clear,noshoulder,nomedian,none,rearend,hospitalized
2012,atjunction,urban,daytime,straightandflat,hgv,tarredandgood,weekday,clear,noshoulder,nomedian,none,rearend,hospitalized
2012,notatjunction,urban,nighttime,straightandflat,hgv,tarredandgood,weekday,clear,noshoulder,nomedian,none,rearend,hospitalized
2012,atjunction,urban,daytime,straightandflat,hgv,tarredandgood,weekday,clear,noshoulder,nomedian,none,rearend,hospitalized
2012,notatjunction,urban,nighttime,straightandflat,hgv,tarredandgood,weekday,clear,noshoulder,nomedian,none,rearend,hospitalized
2012,atjunction,urban,daytime,straightandflat,hgv,tarredandgood,weekday,clear,noshoulder,nomedian,none,rearend,hospitalized
2012,notatjunction,urban,nighttime,straightandflat,hgv,tarredandgood,weekday,clear,noshoulder,nomedian,none,rearend,hospitalized
2012,atjunction,urban,daytime,straightandflat,hgv,tarredandgood,weekday,clear,noshoulder,nomedian,none,rearend,hospitalized
2012,notatjunction,urban,nighttime,straightandflat,hgv,tarredandgood,weekday,clear,noshoulder,nomedian,none,rearend,hospitalized
2012,atjunction,urban,daytime,straightandflat,hgv,tarredandgood,weekday,clear,noshoulder,nomedian,none,rearend,hospitalized
2012,notatjunction,urban,nighttime,straightandflat,hgv,tarredandgood,weekday,clear,noshoulder,nomedian,none,rearend,hospitalized
2012,atjunction,urban,daytime,straightandflat,hgv,tarredandgood,weekday,clear,noshoulder,nomedian,none,rearend,hospitalized
2012,notatjunction,urban,nighttime,straightandflat,hgv,tarredandgood,weekday,clear,noshoulder,nomedian,none,rearend,hospitalized
2012,atjunction,urban,daytime,straightandflat,hgv,tarredandgood,weekday,clear,noshoulder,nomedian,none,rearend,hospitalized
2012,notatjunction,urban,nighttime,straightandflat,hgv,tarredandgood,weekday,clear,noshoulder,nomedian,none,rearend,hospitalized
2012,atjunction,urban,daytime,straightandflat,hgv,tarredandgood,weekday,clear,noshoulder,nomedian,none,rearend,hospitalized
2012,notatjunction,urban,nighttime,straightandflat,hgv,tarredandgood,weekday,clear,noshoulder,nomedian,none,rearend,hospitalized
2012,atjunction,urban,daytime,straightandflat,hgv,tarredandgood,weekday,clear,noshoulder,nomedian,none,rearend,hospitalized
2012,notatjunction,urban,nighttime,straightandflat,hgv,tarredandgood,weekday,clear,noshoulder,nomedian,none,rearend,hospitalized
2012,atjunction,urban,daytime,straightandflat,hgv,tarredandgood,weekday,clear,noshoulder,nomedian,none,rearend,hospitalized
2012,notatjunction,urban,nighttime,straightandflat,hgv,tarredandgood,weekday,clear,noshoulder,nomedian,none,rearend,hospitalized
2012,atjunction,urban,daytime,straightandflat,hgv,tarredandgood,weekday,clear,noshoulder,nomedian,none,rearend,hospitalized
2012,notatjunction,urban,nighttime,straightandflat,hgv,tarredandgood,weekday,clear,noshoulder,nomedian,none,rearend,hospitalized
2012,atjunction,urban,daytime,straightandflat,hgv,tarredandgood,weekday,clear,noshoulder,nomedian,none,rearend,hospitalized
2012,notatjunction,urban,nighttime,straightandflat,hgv,tarredandgood,weekday,clear,noshoulder,nomedian,none,rearend,hospitalized
2012,atjunction,urban,daytime,straightandflat,hgv,tarredandgood,weekday,clear,noshoulder,nomedian,none,rearend,hospitalized
2012,notatjunction,urban,nighttime,straightandflat,hgv,tarredandgood,weekday,clear,noshoulder,nomedian,none,rearend,hospitalized
2012,atjunction,urban,daytime,straightandflat,hgv,tarredandgood,weekday,clear,noshoulder,nomedian,none,rearend,hospitalized
2012,notatjunction,urban,nighttime,straightandflat,hgv,tarredandgood,weekday,clear,noshoulder,nomedian,none,rearend,hospitalized
2012,atjunction,urban,daytime,straightandflat,hgv,tarredandgood,weekday,clear,noshoulder,nomedian,none,rearend,hospitalized
2012,notatjunction,urban,nighttime,straightandflat,hgv,tarredandgood,weekday,clear,noshoulder,nomedian,none,rearend,hospitalized
2012,atjunction,urban,daytime,straightandflat,hgv,tarredandgood,weekday,clear,noshoulder,nomedian,none,rearend,hospitalized
2012,notatjunction,urban,nighttime,straightandflat,hgv,tarredandgood,weekday,clear,noshoulder,nomedian,none,rearend,hospitalized
2012,atjunction,urban,daytime,straightandflat,hgv,tarredandgood,weekday,clear,noshoulder,nomedian,none,rearend,hospitalized
2012,notatjunction,urban,nighttime,straightandflat,hgv,tarredandgood,weekday,clear,noshoulder,nomedian,none,rearend,hospitalized
2012,atjunction,urban,daytime,straightandflat,hgv,tarredandgood,weekday,clear,noshoulder,nomedian,none,rearend,hospitalized
2012,notatjunction,urban,nighttime,straightandflat,hgv,tarredandgood,weekday,clear,noshoulder,nomedian,none,rearend,hospitalized
2012,atjunction,urban,daytime,straightandflat,hgv,tarredandgood,weekday,clear,noshoulder,nomedian,none,rearend,hospitalized
2012,notatjunction,urban,nighttime,straightandflat,hgv,tarredandgood,weekday,clear,noshoulder,nomedian,none,rearend,hospitalized
2012,atjunction,urban,daytime,straightandflat,hgv,tarredandgood,weekday,clear,noshoulder,nomedian,none,rearend,hospitalized
2012,notatjunction,urban,nighttime,straightandflat,hgv,tarredandgood,weekday,clear,noshoulder,nomedian,none,rearend,hospitalized
2012,atjunction,urban,daytime,straightandflat,hgv,tarredandgood,weekday,clear,noshoulder,nomedian,none,rearend,hospitalized
2012,notatjunction,urban,nighttime,straightandflat,hgv,tarredandgood,weekday,clear,noshoulder,nomedian,none,rearend,hospitalized
2012,atjunction,urban,daytime,straightandflat,hgv,tarredandgood,weekday,clear,noshoulder,nomedian,none,rearend,hospitalized
2012,notatjunction,urban,nighttime,straightandflat,bus,tarredandgood,weekday,clear,noshoulder,nomedian,none,rearend,hospitalized
2012,atjunction,urban,daytime,straightandflat,bus,tarredandgood,weekday,clear,noshoulder,nomedian,none,rearend,hospitalized
2012,notatjunction,urban,nighttime,straightandflat,bus,tarredandgood,weekday,clear,noshoulder,nomedian,none,rearend,hospitalized
2012,atjunction,urban,daytime,straightandflat,bus,tarredandgood,weekday,clear,noshoulder,nomedian,none,rearend,hospitalized
2012,notatjunction,urban,nighttime,straightandflat,bus,tarredandgood,weekday,clear,noshoulder,nomedian,none,rearend,hospitalized
2012,atjunction,urban,daytime,straightandflat,bus,tarredandgood,weekday,clear,noshoulder,nomedian,none,rearend,hospitalized
2012,notatjunction,urban,nighttime,straightandflat,bus,tarredandgood,weekday,clear,noshoulder,nomedian,none,rearend,hospitalized
2012,atjunction,urban,daytime,straightandflat,bus,tarredandgood,weekday,clear,noshoulder,nomedian,none,rearend,hospitalized
2012,notatjunction,urban,nighttime,straightandflat,bus,tarredandgood,weekday,clear,noshoulder,nomedian,none,rearend,hospitalized
2012,atjunction,urban,daytime,straightandflat,bus,tarredandgood,weekday,clear,noshoulder,nomedian,none,rearend,hospitalized
2012,notatjunction,urban,nighttime,straightandflat,bus,tarredandgood,weekday,clear,noshoulder,nomedian,none,rearend,hospitalized
2012,atjunction,urban,daytime,straightandflat,bus,tarredandgood,weekday,clear,noshoulder,nomedian,none,rearend,hospitalized
2012,notatjunction,urban,nighttime,straightandflat,bus,tarredandgood,weekday,clear,noshoulder,nomedian,none,rearend,hospitalized
2012,atjunction,urban,daytime,straightandflat,bus,tarredandgood,weekday,clear,noshoulder,nomedian,none,rearend,hospitalized
2012,notatjunction,urban,nighttime,straightandflat,bus,tarredandgood,weekday,clear,noshoulder,nomedian,none,rearend,hospitalized
2012,atjunction,urban,daytime,straightandflat,bus,tarredandgood,weekday,clear,noshoulder,nomedian,none,rearend,hospitalized
2012,notatjunction,urban,nighttime,straightandflat,bus,tarredandgood,weekday,clear,noshoulder,nomedian,none,rearend,hospitalized
2012,atjunction,urban,daytime,straightandflat,bus,tarredandgood,weekday,clear,noshoulder,nomedian,none,rearend,hospitalized
2012,notatjunction,urban,nighttime,straightandflat,bus,tarredandgood,weekday,clear,noshoulder,nomedian,none,rearend,hospitalized
2012,atjunction,urban,daytime,straightandflat,bus,tarredandgood,weekday,clear,noshoulder,nomedian,none,rearend,hospitalized
2012,notatjunction,urban,nighttime,straightandflat,bus,tarredandgood,weekday,clear,noshoulder,nomedian,none,rearend,hospitalized
2012,atjunction,urban,daytime,straightandflat,bus,tarredandgood,weekday,clear,noshoulder,nomedian,none,rearend,hospitalized
2012,notatjunction,urban,nighttime,straightandflat,bus,tarredandgood,weekday,clear,noshoulder,nomedian,none,rearend,hospitalized
2012,atjunction,urban,daytime,straightandflat,bus,tarredandgood,weekday,clear,noshoulder,nomedian,none,rearend,hospitalized
2012,notatjunction,urban,nighttime,straightandflat,bus,tarredandgood,weekday,clear,noshoulder,nomedian,none,rearend,hospitalized
2012,atjunction,urban,daytime,straightandflat,bus,tarredandgood,weekday,clear,noshoulder,nomedian,none,rearend,hospitalized
2012,notatjunction,urban,nighttime,straightandflat,bus,tarredandgood,weekday,clear,noshoulder,nomedian,none,rearend,hospitalized
2012,atjunction,urban,daytime,straightandflat,bus,tarredandgood,weekday,clear,noshoulder,nomedian,none,rearend,hospitalized
2012,notatjunction,urban,nighttime,straightandflat,bus,tarredandgood,weekday,clear,noshoulder,nomedian,none,rearend,hospitalized
2012,atjunction,urban,daytime,straightandflat,bus,tarredandgood,weekday,clear,noshoulder,nomedian,none,rearend,hospitalized
2012,notatjunction,urban,nighttime,straightandflat,bus,tarredandgood,weekday,clear,noshoulder,nomedian,none,rearend,hospitalized
2012,atjunction,urban,daytime,straightandflat,bus,tarredandgood,weekday,clear,noshoulder,nomedian,none,rearend,hospitalized
2012,notatjunction,urban,nighttime,straightandflat,bus,tarredandgood,weekday,clear,noshoulder,nomedian,none,rearend,hospitalized
2012,atjunction,urban,daytime,straightandflat,bus,tarredandgood,weekday,clear,noshoulder,nomedian,none,rearend,hospitalized
2012,notatjunction,urban,nighttime,straightandflat,bus,tarredandgood,weekday,clear,noshoulder,nomedian,none,rearend,hospitalized
2012,atjunction,urban,daytime,straightandflat,bus,tarredandgood,weekday,clear,noshoulder,nomedian,none,rearend,hospitalized
2012,notatjunction,urban,nighttime,straightandflat,bus,tarredandgood,weekday,clear,noshoulder,nomedian,none,rearend,hospitalized
2012,atjunction,urban,daytime,straightandflat,bus,tarredandgood,weekday,clear,noshoulder,nomedian,none,rearend,hospitalized
2012,notatjunction,urban,nighttime,straightandflat,bus,tarredandgood,weekday,clear,noshoulder,nomedian,none,rearend,hospitalized
2012,atjunction,urban,daytime,straightandflat,bus,tarredandgood,weekday,clear,noshoulder,nomedian,none,rearend,hospitalized
2012,notatjunction,urban,nighttime,straightandflat,bus,tarredandgood,weekday,clear,noshoulder,nomedian,none,rearend,hospitalized
2012,atjunction,urban,daytime,straightandflat,bus,tarredandgood,weekday,clear,noshoulder,nomedian,none,rearend,hospitalized
2012,notatjunction,urban,nighttime,straightandflat,bus,tarredandgood,weekday,clear,noshoulder,nomedian,none,rearend,hospitalized
2012,atjunction,urban,daytime,straightandflat,bus,tarredandgood,weekday,clear,noshoulder,nomedian,none,rearend,hospitalized
2012,notatjunction,urban,nighttime,straightandflat,bus,tarredandgood,weekday,clear,noshoulder,nomedian,none,rearend,hospitalized
2012,atjunction,urban,daytime,straightandflat,bus,tarredandgood,weekday,clear,noshoulder,nomedian,none,rearend,hospitalized
2012,notatjunction,village,nighttime,straightandflat,bus,tarredandgood,weekday,clear,noshoulder,nomedian,none,rearend,hospitalized
2012,atjunction,urban,daytime,straightandflat,bus,tarredandgood,weekday,clear,noshoulder,nomedian,none,rearend,hospitalized
2012,notatjunction,village,nighttime,straightandflat,bus,tarredandgood,weekday,clear,noshoulder,nomedian,none,rearend,hospitalized
2012,atjunction,urban,daytime,straightandflat,bus,tarredandgood,weekday,clear,noshoulder,nomedian,none,rearend,hospitalized
2012,notatjunction,village,nighttime,straightandflat,bus,tarredandgood,weekday,clear,noshoulder,nomedian,none,rearend,hospitalized
2012,atjunction,urban,daytime,straightandflat,bus,tarredandgood,weekday,clear,noshoulder,nomedian,none,rearend,hospitalized
2012,notatjunction,village,nighttime,straightandflat,bus,tarredandgood,weekday,clear,noshoulder,nomedian,none,rearend,hospitalized
2012,atjunction,urban,daytime,straightandflat,bus,tarredandgood,weekday,clear,noshoulder,nomedian,none,rearend,hospitalized
2012,notatjunction,village,nighttime,straightandflat,bus,tarredandgood,weekday,clear,noshoulder,nomedian,none,rearend,hospitalized
2012,atjunction,urban,daytime,straightandflat,bus,tarredandgood,weekday,clear,noshoulder,nomedian,none,rearend,hospitalized
2012,notatjunction,village,nighttime,straightandflat,bus,tarredandgood,weekday,clear,noshoulder,nomedian,none,rearend,hospitalized
2012,atjunction,urban,daytime,straightandflat,bus,tarredandgood,weekday,clear,noshoulder,nomedian,none,rearend,hospitalized
2012,notatjunction,village,nighttime,straightandflat,bus,tarredandgood,weekday,clear,noshoulder,nomedian,none,rearend,hospitalized
2012,atjunction,urban,daytime,straightandflat,bus,tarredandgood,weekday,clear,noshoulder,nomedian,none,rearend,hospitalized
2012,notatjunction,village,nighttime,straightandflat,bus,tarredandgood,weekday,clear,noshoulder,nomedian,none,rearend,hospitalized
2012,atjunction,urban,daytime,straightandflat,bus,tarredandgood,weekday,clear,noshoulder,nomedian,none,rearend,hospitalized
2012,notatjunction,village,nighttime,straightandflat,bus,tarredandgood,weekday,clear,noshoulder,nomedian,none,rearend,hospitalized
2012,atjunction,urban,daytime,straightandflat,bus,tarredandgood,weekday,clear,noshoulder,nomedian,none,rearend,hospitalized
2012,notatjunction,village,nighttime,straightandflat,bus,tarredandgood,weekday,clear,noshoulder,nomedian,none,rearend,hospitalized
2012,atjunction,urban,daytime,straightandflat,bus,tarredandgood,weekday,clear,noshoulder,nomedian,none,rearend,hospitalized
2012,notatjunction,village,nighttime,straightandflat,bus,tarredandgood,weekday,clear,noshoulder,nomedian,none,rearend,hospitalized
2012,atjunction,urban,daytime,straightandflat,bus,tarredandgood,weekday,clear,noshoulder,nomedian,none,rearend,hospitalized
2012,notatjunction,village,nighttime,straightandflat,bus,tarredandgood,weekday,clear,noshoulder,nomedian,none,rearend,hospitalized
2012,atjunction,urban,daytime,straightandflat,bus,tarredandgood,weekday,clear,noshoulder,nomedian,none,rearend,hospitalized
2012,notatjunction,village,nighttime,straightandflat,bus,tarredandgood,weekday,clear,noshoulder,nomedian,none,rearend,hospitalized
2012,atjunction,urban,daytime,straightandflat,bus,tarredandgood,weekday,clear,noshoulder,nomedian,none,rearend,hospitalized
2012,notatjunction,village,nighttime,straightandflat,bus,tarredandgood,weekday,clear,noshoulder,nomedian,none,rearend,hospitalized
2012,atjunction,urban,daytime,straightandflat,bus,tarredandgood,weekday,clear,noshoulder,nomedian,none,rearend,hospitalized
2012,notatjunction,village,nighttime,straightandflat,bus,tarredandgood,weekday,clear,noshoulder,nomedian,none,rearend,hospitalized
2012,atjunction,urban,daytime,straightandflat,bus,tarredandgood,weekday,clear,noshoulder,nomedian,none,rearend,hospitalized
2012,notatjunction,village,nighttime,straightandflat,bus,tarredandgood,weekday,clear,noshoulder,nomedian,none,rearend,hospitalized
2012,atjunction,urban,daytime,straightandflat,bus,tarredandgood,weekday,clear,noshoulder,nomedian,none,rearend,hospitalized
2012,notatjunction,village,nighttime,straightandflat,bus,tarredandgood,weekday,clear,noshoulder,nomedian,none,rearend,hospitalized
2012,atjunction,urban,daytime,straightandflat,bus,tarredandgood,weekday,clear,noshoulder,nomedian,none,rearend,hospitalized
2012,notatjunction,village,nighttime,straightandflat,bus,tarredandgood,weekday,clear,noshoulder,nomedian,none,rearend,hospitalized
2012,atjunction,urban,daytime,straightandflat,bus,tarredandgood,weekday,clear,noshoulder,nomedian,none,rearend,hospitalized
2012,notatjunction,village,nighttime,straightandflat,bus,tarredandgood,weekday,clear,noshoulder,nomedian,none,rearend,hospitalized
2012,atjunction,urban,daytime,straightandflat,bus,tarredandgood,weekday,clear,noshoulder,nomedian,none,rearend,hospitalized
2012,notatjunction,village,nighttime,straightandflat,bus,tarredandgood,weekday,clear,noshoulder,nomedian,none,rearend,hospitalized
2012,atjunction,urban,daytime,straightandflat,bus,tarredandgood,weekday,clear,noshoulder,nomedian,none,rearend,hospitalized
2012,notatjunction,village,nighttime,straightandflat,bus,tarredandgood,weekday,clear,noshoulder,nomedian,none,rearend,hospitalized
2012,atjunction,urban,daytime,straightandflat,bus,tarredandgood,weekday,clear,noshoulder,nomedian,none,rearend,hospitalized
2012,notatjunction,village,nighttime,straightandflat,bus,tarredandgood,weekday,clear,noshoulder,nomedian,none,rearend,hospitalized
2012,atjunction,urban,daytime,straightandflat,bus,tarredandgood,weekday,clear,noshoulder,nomedian,none,rearend,hospitalized
2012,notatjunction,village,nighttime,straightandflat,bus,tarredandgood,weekday,clear,noshoulder,nomedian,none,rearend,hospitalized
2012,atjunction,urban,daytime,straightandflat,bus,tarredandgood,weekday,clear,noshoulder,nomedian,none,rearend,hospitalized
2012,notatjunction,village,nighttime,straightandflat,bus,tarredandgood,weekday,clear,noshoulder,nomedian,none,rearend,hospitalized
2012,atjunction,urban,daytime,straightandflat,bus,tarredandgood,weekday,clear,noshoulder,nomedian,none,rearend,hospitalized
2012,notatjunction,village,nighttime,straightandflat,bus,tarredandgood,weekday,clear,noshoulder,nomedian,none,rearend,hospitalized
2012,atjunction,urban,daytime,straightandflat,bus,tarredandgood,weekday,clear,noshoulder,nomedian,none,rearend,hospitalized
2012,notatjunction,village,nighttime,straightandflat,bus,tarredandgood,weekday,clear,noshoulder,nomedian,none,rearend,hospitalized
2012,atjunction,urban,daytime,straightandflat,bus,tarredandgood,weekday,clear,noshoulder,nomedian,none,rearend,hospitalized
2012,notatjunction,village,nighttime,straightandflat,bus,tarredandgood,weekday,clear,noshoulder,nomedian,none,rearend,hospitalized
2012,atjunction,urban,daytime,straightandflat,bus,tarredandgood,weekday,clear,noshoulder,nomedian,none,rearend,hospitalized
2012,notatjunction,village,nighttime,straightandflat,bus,tarredandgood,weekday,clear,noshoulder,nomedian,none,rearend,hospitalized
2012,atjunction,urban,daytime,straightandflat,bus,tarredandgood,weekday,clear,noshoulder,nomedian,none,rearend,hospitalized
2012,notatjunction,village,nighttime,straightandflat,bus,tarredandgood,weekday,clear,noshoulder,nomedian,none,rearend,hospitalized
2012,atjunction,urban,daytime,straightandflat,bus,tarredandgood,weekday,clear,noshoulder,nomedian,none,rearend,hospitalized
2012,notatjunction,village,nighttime,straightandflat,motorcycle,tarredandgood,weekday,clear,noshoulder,nomedian,none,rearend,hospitalized
2012,atjunction,urban,daytime,straightandflat,motorcycle,tarredandgood,weekday,clear,noshoulder,nomedian,none,rearend,hospitalized
2012,notatjunction,village,nighttime,straightandflat,motorcycle,tarredandgood,weekday,clear,noshoulder,nomedian,none,rearend,hospitalized
2012,atjunction,urban,daytime,straightandflat,motorcycle,tarredandgood,weekday,clear,noshoulder,nomedian,none,rearend,hospitalized
2012,notatjunction,village,nighttime,straightandflat,motorcycle,tarredandgood,weekday,clear,noshoulder,nomedian,none,rearend,hospitalized
2012,atjunction,urban,daytime,straightandflat,motorcycle,tarredandgood,weekday,clear,noshoulder,nomedian,none,rearend,hospitalized
2012,notatjunction,village,nighttime,straightandflat,motorcycle,tarredandgood,weekday,clear,noshoulder,nomedian,none,rearend,hospitalized
2012,atjunction,urban,daytime,straightandflat,motorcycle,tarredandgood,weekday,clear,noshoulder,nomedian,none,rearend,hospitalized
2012,notatjunction,village,nighttime,straightandflat,motorcycle,tarredandgood,weekday,clear,noshoulder,nomedian,none,rearend,hospitalized
2012,atjunction,urban,daytime,straightandflat,motorcycle,tarredandgood,weekday,clear,noshoulder,nomedian,none,rearend,hospitalized
2012,notatjunction,village,nighttime,straightandflat,motorcycle,tarredandgood,weekday,clear,noshoulder,nomedian,none,rearend,hospitalized
2012,atjunction,urban,daytime,straightandflat,motorcycle,tarredandgood,weekday,clear,noshoulder,nomedian,none,rearend,hospitalized
2012,notatjunction,village,nighttime,straightandflat,motorcycle,tarredandgood,weekday,clear,noshoulder,nomedian,none,rearend,hospitalized
2012,atjunction,urban,daytime,straightandflat,motorcycle,tarredandgood,weekday,clear,noshoulder,nomedian,none,rearend,hospitalized
2012,notatjunction,village,nighttime,straightandflat,motorcycle,tarredandgood,weekday,clear,noshoulder,nomedian,none,rearend,hospitalized
2012,atjunction,urban,daytime,straightandflat,motorcycle,tarredandgood,weekday,clear,noshoulder,nomedian,none,rearend,hospitalized
2012,notatjunction,village,nighttime,straightandflat,motorcycle,tarredandgood,weekday,clear,noshoulder,nomedian,none,rearend,hospitalized
2012,atjunction,urban,daytime,straightandflat,motorcycle,tarredandgood,weekday,clear,noshoulder,nomedian,none,rearend,hospitalized
2012,notatjunction,village,nighttime,straightandflat,motorcycle,tarredandgood,weekday,clear,noshoulder,nomedian,none,rearend,hospitalized
2012,atjunction,urban,daytime,straightandflat,motorcycle,tarredandgood,weekday,clear,noshoulder,nomedian,none,rearend,hospitalized
2012,notatjunction,village,nighttime,straightandflat,motorcycle,tarredandgood,weekday,clear,noshoulder,nomedian,none,rearend,hospitalized
2012,atjunction,urban,daytime,straightandflat,motorcycle,tarredandgood,weekday,clear,noshoulder,nomedian,none,rearend,hospitalized
2012,notatjunction,village,nighttime,straightandflat,motorcycle,tarredandgood,weekday,clear,noshoulder,nomedian,none,rearend,hospitalized
2012,atjunction,urban,daytime,straightandflat,motorcycle,tarredandgood,weekday,clear,noshoulder,nomedian,none,rearend,hospitalized
2012,notatjunction,village,nighttime,straightandflat,motorcycle,tarredandgood,weekday,clear,noshoulder,nomedian,none,rearend,hospitalized
2012,atjunction,urban,daytime,straightandflat,motorcycle,tarredandgood,weekday,clear,noshoulder,nomedian,none,rearend,hospitalized
2012,notatjunction,village,nighttime,straightandflat,motorcycle,tarredandgood,weekday,clear,noshoulder,nomedian,none,rearend,hospitalized
2012,atjunction,urban,daytime,straightandflat,motorcycle,tarredandgood,weekday,clear,noshoulder,nomedian,none,rearend,hospitalized
2012,notatjunction,village,nighttime,straightandflat,motorcycle,tarredandgood,weekday,clear,noshoulder,nomedian,none,rearend,hospitalized
2012,atjunction,urban,daytime,straightandflat,motorcycle,tarredandgood,weekday,clear,noshoulder,nomedian,none,rearend,hospitalized
2012,notatjunction,village,nighttime,straightandflat,motorcycle,tarredandgood,weekday,clear,noshoulder,nomedian,none,rearend,hospitalized
2012,atjunction,urban,daytime,straightandflat,motorcycle,tarredandgood,weekday,clear,noshoulder,nomedian,none,rearend,hospitalized
2012,notatjunction,village,nighttime,straightandflat,motorcycle,tarredandgood,weekday,clear,noshoulder,nomedian,none,rearend,hospitalized
2012,atjunction,urban,daytime,straightandflat,motorcycle,tarredandgood,weekday,clear,noshoulder,nomedian,none,rearend,hospitalized
2012,notatjunction,village,nighttime,straightandflat,motorcycle,tarredandgood,weekday,clear,noshoulder,nomedian,none,rearend,hospitalized
2012,atjunction,urban,daytime,straightandflat,motorcycle,tarredandgood,weekday,clear,noshoulder,nomedian,none,rearend,hospitalized
2012,notatjunction,village,nighttime,straightandflat,motorcycle,tarredandgood,weekday,clear,noshoulder,nomedian,none,rearend,hospitalized
2012,atjunction,urban,daytime,straightandflat,motorcycle,tarredandgood,weekday,clear,noshoulder,nomedian,none,rearend,hospitalized
2012,notatjunction,village,nighttime,straightandflat,motorcycle,tarredandgood,weekday,clear,noshoulder,nomedian,none,rearend,hospitalized
2012,atjunction,urban,daytime,straightandflat,motorcycle,tarredandgood,weekday,clear,noshoulder,nomedian,none,rearend,hospitalized
2012,notatjunction,village,nighttime,straightandflat,motorcycle,tarredandgood,weekday,clear,noshoulder,nomedian,none,rearend,hospitalized
2012,atjunction,urban,daytime,straightandflat,motorcycle,tarredandgood,weekday,clear,noshoulder,nomedian,none,rearend,hospitalized
2012,notatjunction,village,nighttime,straightandflat,motorcycle,tarredandgood,weekday,clear,noshoulder,nomedian,none,rearend,hospitalized
2012,atjunction,urban,daytime,straightandflat,motorcycle,tarredandgood,weekday,clear,noshoulder,nomedian,none,rearend,hospitalized
2012,notatjunction,village,nighttime,straightandflat,motorcycle,tarredandgood,weekday,clear,noshoulder,nomedian,none,rearend,hospitalized
2012,atjunction,urban,daytime,straightandflat,motorcycle,tarredandgood,weekday,clear,noshoulder,nomedian,none,rearend,hospitalized
2012,notatjunction,village,nighttime,straightandflat,motorcycle,tarredandgood,weekday,clear,noshoulder,nomedian,none,rearend,hospitalized
2012,atjunction,urban,daytime,straightandflat,motorcycle,tarredandgood,weekday,clear,noshoulder,nomedian,none,rearend,hospitalized
2012,notatjunction,village,nighttime,straightandflat,motorcycle,tarredandgood,weekday,clear,noshoulder,nomedian,none,rearend,hospitalized
2012,atjunction,urban,daytime,straightandflat,motorcycle,tarredandgood,weekday,clear,noshoulder,nomedian,none,rearend,hospitalized
2012,notatjunction,village,nighttime,straightandflat,motorcycle,tarredandgood,weekday,clear,noshoulder,nomedian,none,rearend,hospitalized
2012,atjunction,urban,daytime,straightandflat,motorcycle,tarredandgood,weekday,clear,noshoulder,nomedian,none,rearend,hospitalized
2012,notatjunction,village,nighttime,straightandflat,motorcycle,tarredandgood,weekday,clear,noshoulder,nomedian,none,rearend,hospitalized
2012,atjunction,urban,daytime,straightandflat,motorcycle,tarredandgood,weekday,clear,noshoulder,nomedian,none,rearend,hospitalized
2012,notatjunction,village,nighttime,straightandflat,motorcycle,tarredandgood,weekday,clear,noshoulder,nomedian,none,rearend,hospitalized
2012,atjunction,urban,daytime,straightandflat,motorcycle,tarredandgood,weekday,clear,noshoulder,nomedian,none,rearend,hospitalized
2012,notatjunction,village,nighttime,straightandflat,motorcycle,tarredandgood,weekday,clear,noshoulder,nomedian,none,rearend,hospitalized
2012,atjunction,urban,daytime,straightandflat,motorcycle,tarredandgood,weekday,clear,noshoulder,nomedian,none,rearend,hospitalized
2012,notatjunction,village,nighttime,straightandflat,motorcycle,tarredandgood,weekday,clear,noshoulder,nomedian,none,rearend,hospitalized
2012,atjunction,urban,daytime,straightandflat,motorcycle,tarredandgood,weekday,clear,noshoulder,nomedian,none,rearend,hospitalized
2012,notatjunction,village,nighttime,straightandflat,motorcycle,tarredandgood,weekday,clear,noshoulder,nomedian,none,rearend,hospitalized
2012,atjunction,urban,daytime,straightandflat,motorcycle,tarredandgood,weekday,clear,noshoulder,nomedian,none,rearend,hospitalized
2012,notatjunction,village,nighttime,straightandflat,motorcycle,tarredandgood,weekday,clear,noshoulder,nomedian,none,rearend,hospitalized
2012,atjunction,urban,daytime,straightandflat,motorcycle,tarredandgood,weekday,clear,noshoulder,nomedian,none,rearend,hospitalized
2012,notatjunction,village,nighttime,straightandflat,motorcycle,tarredandgood,weekday,clear,noshoulder,nomedian,none,rearend,hospitalized
2012,atjunction,urban,daytime,straightandflat,motorcycle,tarredandgood,weekday,clear,noshoulder,nomedian,none,rearend,hospitalized
2012,notatjunction,village,nighttime,straightandflat,motorcycle,tarredandgood,weekday,clear,noshoulder,nomedian,none,rearend,hospitalized
2012,atjunction,urban,daytime,straightandflat,motorcycle,tarredandgood,weekday,clear,noshoulder,nomedian,none,rearend,hospitalized
2012,notatjunction,village,nighttime,straightandflat,motorcycle,tarredandgood,weekday,clear,noshoulder,nomedian,none,rearend,hospitalized
2012,atjunction,urban,daytime,straightandflat,motorcycle,tarredandgood,weekday,clear,noshoulder,nomedian,none,rearend,hospitalized
2012,notatjunction,village,nighttime,straightandflat,motorcycle,tarredandgood,weekday,clear,noshoulder,nomedian,none,rearend,hospitalized
2012,atjunction,urban,daytime,straightandflat,motorcycle,tarredandgood,weekday,clear,noshoulder,nomedian,none,rearend,hospitalized
2012,notatjunction,village,nighttime,straightandflat,motorcycle,tarredandgood,weekday,clear,noshoulder,nomedian,none,rearend,hospitalized
2012,atjunction,urban,daytime,straightandflat,motorcycle,tarredandgood,weekday,clear,noshoulder,nomedian,none,rearend,hospitalized
2012,notatjunction,village,nighttime,straightandflat,motorcycle,tarredandgood,weekday,clear,noshoulder,nomedian,none,rearend,hospitalized
2012,atjunction,urban,daytime,straightandflat,motorcycle,tarredandgood,weekday,clear,noshoulder,nomedian,none,rearend,hospitalized
2012,notatjunction,village,nighttime,straightandflat,motorcycle,tarredandgood,weekday,clear,noshoulder,nomedian,none,rearend,hospitalized
2012,atjunction,urban,daytime,straightandflat,motorcycle,tarredandgood,weekday,clear,noshoulder,nomedian,none,rearend,hospitalized
2012,notatjunction,village,nighttime,straightandflat,motorcycle,tarredandgood,weekday,clear,noshoulder,nomedian,none,rearend,hospitalized
2012,atjunction,urban,daytime,straightandflat,motorcycle,tarredandgood,weekday,clear,noshoulder,nomedian,none,rearend,hospitalized
2012,notatjunction,village,nighttime,straightandflat,motorcycle,tarredandgood,weekday,clear,noshoulder,nomedian,none,rearend,hospitalized
2012,atjunction,urban,daytime,straightandflat,motorcycle,tarredandgood,weekday,clear,noshoulder,nomedian,none,rearend,hospitalized
2012,notatjunction,village,nighttime,straightandflat,motorcycle,tarredandgood,weekday,clear,noshoulder,nomedian,none,rearend,hospitalized
2012,atjunction,urban,daytime,straightandflat,motorcycle,tarredandgood,weekday,clear,noshoulder,nomedian,none,rearend,hospitalized
2012,notatjunction,village,nighttime,straightandflat,motorcycle,tarredandgood,weekday,clear,noshoulder,nomedian,none,rearend,hospitalized
2012,atjunction,urban,daytime,straightandflat,motorcycle,tarredandgood,weekday,clear,noshoulder,nomedian,none,rearend,hospitalized
2012,notatjunction,village,nighttime,straightandflat,motorcycle,tarredandgood,weekday,clear,noshoulder,nomedian,none,rearend,hospitalized
2012,atjunction,urban,daytime,straightandflat,motorcycle,tarredandgood,weekday,clear,noshoulder,nomedian,none,rearend,hospitalized
2012,notatjunction,village,nighttime,straightandflat,motorcycle,tarredandgood,weekday,clear,noshoulder,nomedian,none,rearend,hospitalized
2012,atjunction,urban,daytime,straightandflat,motorcycle,tarredandgood,weekday,clear,noshoulder,nomedian,none,rearend,hospitalized
2012,notatjunction,village,nighttime,straightandflat,motorcycle,tarredandgood,weekday,clear,noshoulder,nomedian,none,rearend,hospitalized
2012,atjunction,urban,daytime,straightandflat,motorcycle,untarred,weekend,other,noshoulder,nomedian,signage,hitobjectoffrd,hospitalized
2012,notatjunction,village,nighttime,straightandflat,motorcycle,untarred,weekend,other,noshoulder,nomedian,signage,hitobjectoffrd,hospitalized
2012,atjunction,urban,daytime,straightandflat,motorcycle,untarred,weekend,other,noshoulder,nomedian,signage,hitobjectoffrd,hospitalized
2012,notatjunction,village,nighttime,straightandflat,motorcycle,untarred,weekend,other,noshoulder,nomedian,signage,hitobjectoffrd,hospitalized
2012,atjunction,urban,daytime,straightandflat,motorcycle,untarred,weekend,other,noshoulder,nomedian,signage,hitobjectoffrd,hospitalized
2012,notatjunction,village,nighttime,straightandflat,motorcycle,untarred,weekend,other,noshoulder,nomedian,signage,hitobjectoffrd,hospitalized
2012,atjunction,urban,daytime,straightandflat,motorcycle,untarred,weekend,other,noshoulder,nomedian,signage,hitobjectoffrd,hospitalized
2012,notatjunction,village,nighttime,straightandflat,motorcycle,untarred,weekend,other,noshoulder,nomedian,signage,hitobjectoffrd,hospitalized
2012,atjunction,urban,daytime,straightandflat,motorcycle,untarred,weekend,other,noshoulder,nomedian,signage,hitobjectoffrd,hospitalized
2012,notatjunction,village,nighttime,straightandflat,motorcycle,untarred,weekend,other,noshoulder,nomedian,signage,hitobjectoffrd,hospitalized
2012,atjunction,urban,daytime,straightandflat,motorcycle,untarred,weekend,other,noshoulder,nomedian,signage,hitobjectoffrd,hospitalized
2012,notatjunction,village,nighttime,straightandflat,motorcycle,untarred,weekend,other,noshoulder,nomedian,signage,hitobjectoffrd,hospitalized
2012,atjunction,urban,daytime,straightandflat,motorcycle,untarred,weekend,other,noshoulder,nomedian,signage,hitobjectoffrd,hospitalized
2012,notatjunction,village,nighttime,straightandflat,motorcycle,untarred,weekend,other,noshoulder,nomedian,signage,hitobjectoffrd,hospitalized
2012,atjunction,urban,daytime,straightandflat,motorcycle,untarred,weekend,other,noshoulder,nomedian,signage,hitobjectoffrd,hospitalized
2012,notatjunction,village,nighttime,straightandflat,motorcycle,untarred,weekend,other,noshoulder,nomedian,signage,hitobjectoffrd,hospitalized
2012,atjunction,urban,daytime,straightandflat,motorcycle,untarred,weekend,other,noshoulder,nomedian,signage,hitobjectoffrd,hospitalized
2012,notatjunction,village,nighttime,straightandflat,motorcycle,untarred,weekend,other,noshoulder,nomedian,signage,hitobjectoffrd,hospitalized
2012,atjunction,urban,daytime,straightandflat,motorcycle,untarred,weekend,other,noshoulder,nomedian,signage,hitobjectoffrd,hospitalized
2012,notatjunction,village,nighttime,straightandflat,motorcycle,untarred,weekend,other,noshoulder,nomedian,signage,hitobjectoffrd,hospitalized
2012,atjunction,urban,daytime,straightandflat,motorcycle,untarred,weekend,other,noshoulder,nomedian,signage,hitobjectoffrd,hospitalized
2012,notatjunction,village,nighttime,straightandflat,motorcycle,untarred,weekend,other,noshoulder,nomedian,signage,hitobjectoffrd,hospitalized
2012,atjunction,urban,daytime,straightandflat,motorcycle,untarred,weekend,other,noshoulder,nomedian,signage,hitobjectoffrd,hospitalized
2012,notatjunction,village,nighttime,straightandflat,motorcycle,untarred,weekend,other,noshoulder,nomedian,signage,hitobjectoffrd,hospitalized
2012,atjunction,urban,daytime,straightandflat,motorcycle,untarred,weekend,other,noshoulder,nomedian,signage,hitobjectoffrd,hospitalized
2012,notatjunction,village,nighttime,straightandflat,motorcycle,untarred,weekend,other,noshoulder,nomedian,signage,hitobjectoffrd,hospitalized
2012,atjunction,urban,daytime,straightandflat,motorcycle,untarred,weekend,other,noshoulder,nomedian,signage,hitobjectoffrd,hospitalized
2012,notatjunction,village,nighttime,straightandflat,motorcycle,untarred,weekend,other,noshoulder,nomedian,signage,hitobjectoffrd,hospitalized
2012,atjunction,urban,daytime,straightandflat,motorcycle,untarred,weekend,other,noshoulder,nomedian,signage,hitobjectoffrd,hospitalized
2012,notatjunction,village,nighttime,straightandflat,motorcycle,tarredwithpotholes,weekday,clear,good,nomedian,signage,other,hospitalized
2012,atjunction,urban,daytime,straightandflat,motorcycle,tarredwithpotholes,weekday,clear,good,nomedian,signage,other,hospitalized
2012,notatjunction,village,nighttime,straightandflat,motorcycle,tarredwithpotholes,weekday,clear,good,nomedian,signage,other,hospitalized
2012,atjunction,urban,daytime,straightandflat,motorcycle,tarredwithpotholes,weekday,clear,good,nomedian,signage,other,hospitalized
2012,notatjunction,village,nighttime,straightandflat,motorcycle,tarredwithpotholes,weekday,clear,good,nomedian,signage,other,hospitalized
2012,atjunction,urban,daytime,straightandflat,motorcycle,tarredwithpotholes,weekday,clear,good,nomedian,signage,other,hospitalized
2012,notatjunction,village,nighttime,straightandflat,motorcycle,tarredwithpotholes,weekday,clear,good,nomedian,signage,other,hospitalized
2012,atjunction,urban,daytime,straightandflat,motorcycle,tarredwithpotholes,weekday,clear,good,nomedian,signage,other,hospitalized
2012,notatjunction,village,nighttime,straightandflat,motorcycle,tarredwithpotholes,weekday,clear,good,nomedian,signage,other,hospitalized
2012,atjunction,urban,daytime,straightandflat,motorcycle,tarredwithpotholes,weekday,clear,good,nomedian,signage,other,hospitalized
2012,notatjunction,village,nighttime,straightandflat,motorcycle,tarredwithpotholes,weekday,clear,good,nomedian,signage,other,hospitalized
2012,atjunction,urban,daytime,straightandflat,motorcycle,tarredwithpotholes,weekday,clear,good,nomedian,signage,other,hospitalized
2012,notatjunction,village,nighttime,straightandflat,motorcycle,tarredwithpotholes,weekday,clear,good,nomedian,signage,other,hospitalized
2012,atjunction,urban,daytime,straightandflat,motorcycle,tarredwithpotholes,weekday,clear,good,nomedian,signage,other,hospitalized
2012,notatjunction,village,nighttime,straightandflat,motorcycle,tarredwithpotholes,weekday,clear,good,nomedian,signage,other,hospitalized
2012,atjunction,urban,daytime,straightandflat,motorcycle,tarredwithpotholes,weekday,clear,good,nomedian,signage,other,hospitalized
2012,notatjunction,village,nighttime,straightandflat,motorcycle,tarredwithpotholes,weekday,clear,good,nomedian,signage,other,hospitalized
2012,atjunction,urban,daytime,straightandflat,motorcycle,tarredwithpotholes,weekday,clear,good,nomedian,signage,other,hospitalized
2012,notatjunction,village,nighttime,straightandflat,motorcycle,tarredwithpotholes,weekday,clear,good,nomedian,signage,other,hospitalized
[truncated: 685,633 more chars]
